# Supplementary material for: (4-Fluoro­phen­yl)[8-(4-fluoro­benzo­yl)-2,7-diphen­oxy­naphthalen-1-yl]methan­one
Source: Acta Crystallogr Sect E Struct Rep Online. 2012 Oct 31;68(Pt 11):o3246. doi: 10.1107/S160053681204408X (PMC3515324; doi:10.1107/S160053681204408X)
Supplement: Supplementary file 1 [file e-68-o3246-sup1.cif]

##############################################################################
#                                                                            #
# This CIF contains the data in a paper accepted for publication in          #
# Acta Crystallographica Section E. It conforms to the requirements of       #
# Notes for Authors for Acta Crystallographica Section E, and has been       #
# peer reviewed under the auspices of the IUCr Commission on Journals.       #
#                                                                            #
# Full details of the Crystallographic Information File format               #
# are given in the paper "The Crystallographic Information File (CIF):       #
# a New Standard Archive File for Crystallography" by S. R. Hall, F. H.      #
# Allen and I. D. Brown [Acta Cryst. (1991), A47, 655-685].                  #
#                                                                            #
# The current version of the core CIF dictionary is obtainable from          #
# ftp://ftp.iucr.org/pub/cif_core.dic.                                       #
#                                                                            #
# Software is freely available for graphical display of the structure(s)     #
# in this CIF. For information consult the CIF software page                 #
# http://www.iucr.org/resources/cif/software.                                #
#                                                                            #
# This file may be used for bona fide research purposes within the           #
# scientific community so long as proper attribution is given to the journal # 
# article from which it was obtained.                                        #
#                                                                            #
##############################################################################
data_I
_audit_creation_method     SHELXL-97
_chemical_name_systematic
;
(4-Fluorophenyl)[8-(4-fluorobenzoyl)-2,7-diphenoxynaphthalen-1-yl]methanone
;
_chemical_name_common     ?
_chemical_formula_moiety     'C36 H22 F2 O4'
_chemical_formula_sum     'C36 H22 F2 O4'
_chemical_formula_iupac     'C36 H22 F2 O4'
_chemical_formula_weight     556.54
_chemical_melting_point     ?
_symmetry_cell_setting     orthorhombic
_symmetry_space_group_name_H-M     'P b c n'
_symmetry_space_group_name_Hall     '-P 2n 2ab'
loop_
    _symmetry_equiv_pos_site_id
    _symmetry_equiv_pos_as_xyz
    1 '+X,+Y,+Z'
    2 '1/2-X,1/2+Y,+Z'
    3 '+X,-Y,1/2+Z'
    4 '1/2-X,1/2-Y,1/2+Z'
    5 '-X,-Y,-Z'
    6 '1/2+X,1/2-Y,-Z'
    7 '-X,+Y,1/2-Z'
    8 '1/2+X,1/2+Y,1/2-Z'
_cell_length_a     22.3058(4)
_cell_length_b     14.6047(3)
_cell_length_c     16.8302(3)
_cell_angle_alpha     90.00
_cell_angle_beta     90.00
_cell_angle_gamma     90.00
_cell_volume     5482.76(18)
_cell_formula_units_Z     8
_cell_measurement_reflns_used     89526
_cell_measurement_theta_min     3.02
_cell_measurement_theta_max     68.24
_cell_measurement_temperature     193(2)
_exptl_crystal_description     block
_exptl_crystal_colour     colorless
_exptl_crystal_size_max     0.50
_exptl_crystal_size_mid     0.30
_exptl_crystal_size_min     0.10
_exptl_crystal_density_diffrn     1.348
_exptl_crystal_density_meas     ?
_exptl_crystal_density_method     'not measured'
_exptl_crystal_F_000     2304
_exptl_absorpt_coefficient_mu     0.797
_exptl_absorpt_correction_type     numerical
_exptl_absorpt_process_details
;
(NUMABS; Higashi, 1999)
;
_exptl_absorpt_correction_T_min     0.6913
_exptl_absorpt_correction_T_max     0.9245
_diffrn_ambient_temperature     193(2)
_diffrn_radiation_type     CuK\a
_diffrn_radiation_wavelength     1.54187
_diffrn_radiation_source     'rotating anode'
_diffrn_radiation_monochromator     graphite
_diffrn_measurement_device_type     'Rigaku R-AXIS RAPID'
_diffrn_measurement_method     \w
_diffrn_detector_area_resol_mean     10.000
_diffrn_reflns_number     96215
_diffrn_reflns_av_R_equivalents     0.0160
_diffrn_reflns_av_sigmaI/netI     0.0052
_diffrn_reflns_theta_min     3.62
_diffrn_reflns_theta_max     68.24
_diffrn_reflns_theta_full     68.24
_diffrn_measured_fraction_theta_max     0.997
_diffrn_measured_fraction_theta_full     0.997
_diffrn_reflns_limit_h_min     -26
_diffrn_reflns_limit_h_max     26
_diffrn_reflns_limit_k_min     -17
_diffrn_reflns_limit_k_max     17
_diffrn_reflns_limit_l_min     -19
_diffrn_reflns_limit_l_max     19
_refine_special_details
;
Refinement of <i>F</i>^2^ against ALL reflections. The weighted <i>R</i>-factor
<i>wR</i> and goodness of fit <i>S</i> are based on <i>F</i>^2^, conventional
<i>R</i>-factors <i>R</i> are based on <i>F</i>, with <i>F</i> set to zero for
negative <i>F</i>^2^. The threshold expression of <i>F</i>^2^ >
\s(<i>F</i>^2^) is used only for calculating <i>R</i>-factors(gt) <i>etc</i>.
and is not relevant to the choice of reflections for refinement.
<i>R</i>-factors based on <i>F</i>^2^ are statistically about twice as large
as those based on <i>F</i>, and <i>R</i>- factors based on ALL data will be
even larger.
;
_reflns_number_total     5011
_reflns_number_gt     4671
_reflns_threshold_expression     I>2sigma(I)
_refine_ls_structure_factor_coef     Fsqd
_refine_ls_matrix_type     full
_refine_ls_R_factor_all     0.0361
_refine_ls_R_factor_gt     0.0345
_refine_ls_wR_factor_gt     0.0896
_refine_ls_wR_factor_ref     0.0908
_refine_ls_goodness_of_fit_ref     1.063
_refine_ls_restrained_S_all     1.063
_refine_ls_number_reflns     5011
_refine_ls_number_parameters     380
_refine_ls_number_restraints     0
_refine_ls_hydrogen_treatment     constr
_refine_ls_weighting_scheme     calc
_refine_ls_weighting_details
         'calc w=1/[\s^2^(Fo^2^)+(0.0435P)^2^+1.3362P] where P=(Fo^2^+2Fc^2^)/3'
_atom_sites_solution_hydrogens     geom
_atom_sites_solution_primary     direct
_atom_sites_solution_secondary     difmap
_refine_ls_shift/su_max     0.000
_refine_ls_shift/su_mean     0.000
_refine_diff_density_max     0.170
_refine_diff_density_min     -0.161
_refine_ls_extinction_method     'SHELXL97 (Sheldrick, 2008)'
_refine_ls_extinction_coef     0.00098(6)
_refine_ls_extinction_expression
                                  'Fc^*^=kFc[1+0.001xFc^2^\l^3^/sin(2\q)]^-1/4^'
loop_
    _atom_type_symbol
    _atom_type_description
    _atom_type_scat_dispersion_real
    _atom_type_scat_dispersion_imag
    _atom_type_scat_source
    'C' 'C' 0.0181 0.0091
                         'International Tables Vol C Tables 4.2.6.8 and 6.1.1.4'
    'H' 'H' 0.0000 0.0000
                         'International Tables Vol C Tables 4.2.6.8 and 6.1.1.4'
    'O' 'O' 0.0492 0.0322
                         'International Tables Vol C Tables 4.2.6.8 and 6.1.1.4'
    'F' 'F' 0.0727 0.0534
                         'International Tables Vol C Tables 4.2.6.8 and 6.1.1.4'
_computing_data_collection     'PROCESS-AUTO (Rigaku, 1998)'
_computing_cell_refinement     'PROCESS-AUTO (Rigaku, 1998)'
_computing_data_reduction     'PROCESS-AUTO (Rigaku, 1998)'
_computing_structure_solution     'Il Milione (Burla <i>et al.</i>, 2007)'
_computing_structure_refinement     'SHELXL97 (Sheldrick, 2008)'
_computing_molecular_graphics     'ORTEPIII (Burnett & Johnson, 1996)'
_computing_publication_material     'SHELXL97 (Sheldrick, 2008)'
loop_
    _atom_site_type_symbol
    _atom_site_label
    _atom_site_fract_x
    _atom_site_fract_y
    _atom_site_fract_z
    _atom_site_U_iso_or_equiv
    _atom_site_adp_type
    _atom_site_calc_flag
    _atom_site_refinement_flags
    _atom_site_occupancy
    _atom_site_symmetry_multiplicity
    _atom_site_disorder_assembly
    _atom_site_disorder_group
    F F1 0.42732(5) 0.97093(6) 0.71349(6) 0.0794(3) Uani d . 1 1 . .
    F F2 0.21941(5) 0.25563(7) 0.76820(6) 0.0814(3) Uani d . 1 1 . .
    O O1 0.51813(4) 0.65226(6) 0.53754(5) 0.0445(2) Uani d . 1 1 . .
    O O2 0.22348(4) 0.46286(6) 0.46362(5) 0.0476(2) Uani d . 1 1 . .
    O O3 0.40405(4) 0.54759(6) 0.64967(5) 0.0436(2) Uani d . 1 1 . .
    O O4 0.28295(4) 0.62180(6) 0.58844(6) 0.0485(2) Uani d . 1 1 . .
    C C1 0.42155(5) 0.59134(7) 0.51684(7) 0.0354(3) Uani d . 1 1 . .
    C C2 0.47700(5) 0.61326(8) 0.48603(7) 0.0392(3) Uani d . 1 1 . .
    C C3 0.49455(6) 0.58889(8) 0.40848(8) 0.0452(3) Uani d . 1 1 . .
    H H3 0.5336 0.6032 0.3895 0.054 Uiso calc R 1 1 . .
    C C4 0.45474(6) 0.54468(8) 0.36146(8) 0.0450(3) Uani d . 1 1 . .
    H H4 0.4662 0.5284 0.3090 0.054 Uiso calc R 1 1 . .
    C C5 0.39650(6) 0.52212(7) 0.38826(7) 0.0393(3) Uani d . 1 1 . .
    C C6 0.35582(6) 0.47834(8) 0.33668(7) 0.0437(3) Uani d . 1 1 . .
    H H6 0.3679 0.4649 0.2838 0.052 Uiso calc R 1 1 . .
    C C7 0.29964(6) 0.45476(8) 0.36058(7) 0.0430(3) Uani d . 1 1 . .
    H H7 0.2729 0.4244 0.3254 0.052 Uiso calc R 1 1 . .
    C C8 0.28201(5) 0.47632(8) 0.43851(7) 0.0389(3) Uani d . 1 1 . .
    C C9 0.31971(5) 0.51855(7) 0.49203(7) 0.0353(3) Uani d . 1 1 . .
    C C10 0.37908(5) 0.54365(7) 0.46804(7) 0.0351(3) Uani d . 1 1 . .
    C C11 0.41193(5) 0.61111(8) 0.60379(7) 0.0362(3) Uani d . 1 1 . .
    C C12 0.41448(5) 0.70744(8) 0.63178(7) 0.0380(3) Uani d . 1 1 . .
    C C13 0.40891(6) 0.78060(9) 0.57966(8) 0.0460(3) Uani d . 1 1 . .
    H H13 0.4022 0.7693 0.5248 0.055 Uiso calc R 1 1 . .
    C C14 0.41308(7) 0.87001(9) 0.60688(9) 0.0549(3) Uani d . 1 1 . .
    H H14 0.4093 0.9203 0.5714 0.066 Uiso calc R 1 1 . .
    C C15 0.42273(7) 0.88356(9) 0.68609(9) 0.0542(3) Uani d . 1 1 . .
    C C16 0.42761(7) 0.81373(10) 0.73981(8) 0.0536(3) Uani d . 1 1 . .
    H H16 0.4338 0.8260 0.7946 0.064 Uiso calc R 1 1 . .
    C C17 0.42336(6) 0.72486(9) 0.71226(8) 0.0458(3) Uani d . 1 1 . .
    H H17 0.4265 0.6752 0.7485 0.055 Uiso calc R 1 1 . .
    C C18 0.29239(5) 0.54231(8) 0.57138(7) 0.0364(3) Uani d . 1 1 . .
    C C19 0.27487(5) 0.46544(8) 0.62434(7) 0.0380(3) Uani d . 1 1 . .
    C C20 0.23468(6) 0.48195(10) 0.68603(7) 0.0466(3) Uani d . 1 1 . .
    H H20 0.2197 0.5420 0.6946 0.056 Uiso calc R 1 1 . .
    C C21 0.21664(6) 0.41109(11) 0.73482(8) 0.0576(4) Uani d . 1 1 . .
    H H21 0.1895 0.4219 0.7773 0.069 Uiso calc R 1 1 . .
    C C22 0.23845(7) 0.32519(11) 0.72109(8) 0.0564(4) Uani d . 1 1 . .
    C C23 0.27865(7) 0.30606(10) 0.66188(9) 0.0555(4) Uani d . 1 1 . .
    H H23 0.2936 0.2457 0.6544 0.067 Uiso calc R 1 1 . .
    C C24 0.29691(6) 0.37735(9) 0.61327(8) 0.0469(3) Uani d . 1 1 . .
    H H24 0.3248 0.3659 0.5718 0.056 Uiso calc R 1 1 . .
    C C25 0.55286(5) 0.72530(8) 0.51134(8) 0.0413(3) Uani d . 1 1 . .
    C C26 0.53493(6) 0.78388(9) 0.45175(9) 0.0541(3) Uani d . 1 1 . .
    H H26 0.4978 0.7747 0.4254 0.065 Uiso calc R 1 1 . .
    C C27 0.57176(7) 0.85648(10) 0.43073(10) 0.0621(4) Uani d . 1 1 . .
    H H27 0.5600 0.8965 0.3890 0.075 Uiso calc R 1 1 . .
    C C28 0.62528(7) 0.87125(10) 0.46961(10) 0.0591(4) Uani d . 1 1 . .
    H H28 0.6504 0.9209 0.4548 0.071 Uiso calc R 1 1 . .
    C C29 0.64195(6) 0.81319(10) 0.53019(10) 0.0562(4) Uani d . 1 1 . .
    H H29 0.6784 0.8238 0.5578 0.067 Uiso calc R 1 1 . .
    C C30 0.60613(6) 0.73941(9) 0.55138(8) 0.0473(3) Uani d . 1 1 . .
    H H30 0.6181 0.6992 0.5928 0.057 Uiso calc R 1 1 . .
    C C31 0.18912(6) 0.39816(9) 0.42294(7) 0.0441(3) Uani d . 1 1 . .
    C C32 0.20515(7) 0.30699(10) 0.42398(9) 0.0570(4) Uani d . 1 1 . .
    H H32 0.2393 0.2873 0.4530 0.068 Uiso calc R 1 1 . .
    C C33 0.17099(8) 0.24501(11) 0.38237(11) 0.0675(4) Uani d . 1 1 . .
    H H33 0.1820 0.1822 0.3819 0.081 Uiso calc R 1 1 . .
    C C34 0.12115(9) 0.27327(12) 0.34162(10) 0.0717(5) Uani d . 1 1 . .
    H H34 0.0982 0.2302 0.3123 0.086 Uiso calc R 1 1 . .
    C C35 0.10419(8) 0.36443(12) 0.34296(10) 0.0678(4) Uani d . 1 1 . .
    H H35 0.0690 0.3835 0.3158 0.081 Uiso calc R 1 1 . .
    C C36 0.13857(6) 0.42802(10) 0.38408(8) 0.0524(3) Uani d . 1 1 . .
    H H36 0.1274 0.4908 0.3853 0.063 Uiso calc R 1 1 . .
loop_
    _atom_site_aniso_label
    _atom_site_aniso_U_11
    _atom_site_aniso_U_22
    _atom_site_aniso_U_33
    _atom_site_aniso_U_12
    _atom_site_aniso_U_13
    _atom_site_aniso_U_23
    F1 0.1211(8) 0.0418(5) 0.0751(6) -0.0105(5) 0.0047(6) -0.0162(4)
    F2 0.0877(7) 0.0902(7) 0.0662(6) -0.0393(6) -0.0098(5) 0.0362(5)
    O1 0.0405(4) 0.0453(5) 0.0476(5) -0.0009(4) 0.0052(4) 0.0125(4)
    O2 0.0421(5) 0.0541(5) 0.0467(5) 0.0010(4) 0.0022(4) -0.0123(4)
    O3 0.0529(5) 0.0386(4) 0.0393(4) 0.0002(4) 0.0101(4) 0.0055(4)
    O4 0.0537(5) 0.0363(5) 0.0555(6) 0.0036(4) 0.0137(4) -0.0079(4)
    C1 0.0413(6) 0.0277(5) 0.0371(6) 0.0062(4) 0.0077(5) 0.0052(4)
    C2 0.0423(6) 0.0309(5) 0.0444(7) 0.0045(5) 0.0068(5) 0.0083(5)
    C3 0.0478(7) 0.0369(6) 0.0510(7) 0.0052(5) 0.0200(6) 0.0087(5)
    C4 0.0601(8) 0.0349(6) 0.0399(6) 0.0075(5) 0.0196(6) 0.0039(5)
    C5 0.0534(7) 0.0285(5) 0.0360(6) 0.0081(5) 0.0114(5) 0.0038(4)
    C6 0.0649(8) 0.0339(6) 0.0322(6) 0.0077(5) 0.0092(5) 0.0010(5)
    C7 0.0567(7) 0.0358(6) 0.0363(6) 0.0049(5) 0.0000(5) -0.0010(5)
    C8 0.0446(6) 0.0335(6) 0.0387(6) 0.0052(5) 0.0038(5) 0.0010(5)
    C9 0.0428(6) 0.0292(5) 0.0339(6) 0.0055(4) 0.0059(5) 0.0014(4)
    C10 0.0447(6) 0.0257(5) 0.0350(6) 0.0063(4) 0.0080(5) 0.0042(4)
    C11 0.0336(5) 0.0358(6) 0.0391(6) 0.0021(4) 0.0044(5) 0.0036(5)
    C12 0.0359(6) 0.0379(6) 0.0402(6) 0.0000(5) 0.0042(5) -0.0003(5)
    C13 0.0555(7) 0.0394(6) 0.0432(7) 0.0061(5) -0.0017(6) -0.0006(5)
    C14 0.0733(9) 0.0370(7) 0.0545(8) 0.0054(6) -0.0004(7) 0.0020(6)
    C15 0.0654(9) 0.0373(7) 0.0598(9) -0.0044(6) 0.0045(7) -0.0093(6)
    C16 0.0637(9) 0.0530(8) 0.0442(7) -0.0099(7) 0.0016(6) -0.0088(6)
    C17 0.0513(7) 0.0443(7) 0.0418(7) -0.0059(6) 0.0023(5) 0.0020(5)
    C18 0.0348(6) 0.0359(6) 0.0386(6) 0.0016(4) 0.0039(5) -0.0057(5)
    C19 0.0393(6) 0.0412(6) 0.0334(6) -0.0057(5) 0.0017(5) -0.0046(5)
    C20 0.0448(7) 0.0563(8) 0.0388(6) -0.0088(6) 0.0051(5) -0.0083(6)
    C21 0.0541(8) 0.0796(11) 0.0391(7) -0.0206(7) 0.0078(6) 0.0003(7)
    C22 0.0619(8) 0.0653(9) 0.0419(7) -0.0281(7) -0.0080(6) 0.0135(6)
    C23 0.0700(9) 0.0433(7) 0.0532(8) -0.0095(6) -0.0081(7) 0.0063(6)
    C24 0.0571(8) 0.0416(7) 0.0420(7) -0.0025(6) 0.0040(6) -0.0008(5)
    C25 0.0392(6) 0.0385(6) 0.0462(7) 0.0029(5) 0.0081(5) 0.0035(5)
    C26 0.0507(7) 0.0469(7) 0.0646(9) -0.0070(6) -0.0085(6) 0.0148(6)
    C27 0.0709(10) 0.0485(8) 0.0670(10) -0.0130(7) -0.0058(8) 0.0161(7)
    C28 0.0567(8) 0.0461(8) 0.0746(10) -0.0121(6) 0.0074(7) 0.0004(7)
    C29 0.0444(7) 0.0508(8) 0.0735(9) -0.0006(6) -0.0038(7) -0.0107(7)
    C30 0.0461(7) 0.0451(7) 0.0506(7) 0.0074(6) -0.0005(6) -0.0016(6)
    C31 0.0488(7) 0.0432(6) 0.0402(6) -0.0043(5) 0.0044(5) -0.0006(5)
    C32 0.0629(9) 0.0462(8) 0.0618(9) 0.0035(6) 0.0119(7) 0.0038(7)
    C33 0.0829(11) 0.0433(8) 0.0762(11) -0.0127(8) 0.0268(9) -0.0024(7)
    C34 0.0889(12) 0.0621(10) 0.0641(10) -0.0392(9) 0.0133(9) -0.0073(8)
    C35 0.0662(10) 0.0737(11) 0.0635(10) -0.0264(8) -0.0110(8) 0.0130(8)
    C36 0.0544(8) 0.0462(7) 0.0566(8) -0.0089(6) -0.0034(6) 0.0088(6)
_geom_special_details
;
All e.s.d.'s (except the e.s.d. in the dihedral angle between two l.s. planes)
are estimated using the full covariance matrix. The cell e.s.d.'s are taken
into account individually in the estimation of e.s.d.'s in distances, angles
and torsion angles; correlations between e.s.d.'s in cell parameters are only
used when they are defined by crystal symmetry. An approximate (isotropic)
treatment of cell e.s.d.'s is used for estimating e.s.d.'s involving l.s.
planes.
;
loop_
    _geom_bond_atom_site_label_1
    _geom_bond_atom_site_label_2
    _geom_bond_site_symmetry_2
    _geom_bond_distance
    _geom_bond_publ_flag
    F1 C15 . 1.3607(15) ?
    F2 C22 . 1.3569(15) ?
    O1 C2 . 1.3848(15) ?
    O1 C25 . 1.3902(14) ?
    O2 C8 . 1.3863(14) ?
    O2 C31 . 1.3959(15) ?
    O3 C11 . 1.2198(14) ?
    O4 C18 . 1.2144(14) ?
    C1 C2 . 1.3788(16) ?
    C1 C10 . 1.4343(17) ?
    C1 C11 . 1.5069(16) ?
    C2 C3 . 1.4084(17) ?
    C3 C4 . 1.3534(19) ?
    C3 H3 . 0.9500 ?
    C4 C5 . 1.4141(17) ?
    C4 H4 . 0.9500 ?
    C5 C6 . 1.4092(18) ?
    C5 C10 . 1.4326(16) ?
    C6 C7 . 1.3605(19) ?
    C6 H6 . 0.9500 ?
    C7 C8 . 1.4049(17) ?
    C7 H7 . 0.9500 ?
    C8 C9 . 1.3781(17) ?
    C9 C10 . 1.4322(16) ?
    C9 C18 . 1.5084(15) ?
    C11 C12 . 1.4846(16) ?
    C12 C13 . 1.3881(17) ?
    C12 C17 . 1.3924(18) ?
    C13 C14 . 1.3869(18) ?
    C13 H13 . 0.9500 ?
    C14 C15 . 1.365(2) ?
    C14 H14 . 0.9500 ?
    C15 C16 . 1.367(2) ?
    C16 C17 . 1.3815(19) ?
    C16 H16 . 0.9500 ?
    C17 H17 . 0.9500 ?
    C18 C19 . 1.4858(17) ?
    C19 C24 . 1.3899(17) ?
    C19 C20 . 1.3928(17) ?
    C20 C21 . 1.3810(19) ?
    C20 H20 . 0.9500 ?
    C21 C22 . 1.365(2) ?
    C21 H21 . 0.9500 ?
    C22 C23 . 1.369(2) ?
    C23 C24 . 1.3854(19) ?
    C23 H23 . 0.9500 ?
    C24 H24 . 0.9500 ?
    C25 C26 . 1.3776(18) ?
    C25 C30 . 1.3815(18) ?
    C26 C27 . 1.3872(19) ?
    C26 H26 . 0.9500 ?
    C27 C28 . 1.378(2) ?
    C27 H27 . 0.9500 ?
    C28 C29 . 1.377(2) ?
    C28 H28 . 0.9500 ?
    C29 C30 . 1.388(2) ?
    C29 H29 . 0.9500 ?
    C30 H30 . 0.9500 ?
    C31 C36 . 1.3746(19) ?
    C31 C32 . 1.3788(19) ?
    C32 C33 . 1.375(2) ?
    C32 H32 . 0.9500 ?
    C33 C34 . 1.370(3) ?
    C33 H33 . 0.9500 ?
    C34 C35 . 1.384(3) ?
    C34 H34 . 0.9500 ?
    C35 C36 . 1.389(2) ?
    C35 H35 . 0.9500 ?
    C36 H36 . 0.9500 ?
loop_
    _geom_angle_atom_site_label_1
    _geom_angle_atom_site_label_2
    _geom_angle_atom_site_label_3
    _geom_angle_site_symmetry_1
    _geom_angle_site_symmetry_3
    _geom_angle
    _geom_angle_publ_flag
    C2 O1 C25 . . 119.09(9) ?
    C8 O2 C31 . . 117.61(9) ?
    C2 C1 C10 . . 119.33(10) ?
    C2 C1 C11 . . 116.65(11) ?
    C10 C1 C11 . . 123.72(10) ?
    C1 C2 O1 . . 117.02(10) ?
    C1 C2 C3 . . 122.63(12) ?
    O1 C2 C3 . . 120.00(11) ?
    C4 C3 C2 . . 118.69(11) ?
    C4 C3 H3 . . 120.7 ?
    C2 C3 H3 . . 120.7 ?
    C3 C4 C5 . . 121.83(11) ?
    C3 C4 H4 . . 119.1 ?
    C5 C4 H4 . . 119.1 ?
    C6 C5 C4 . . 120.04(11) ?
    C6 C5 C10 . . 120.15(11) ?
    C4 C5 C10 . . 119.80(12) ?
    C7 C6 C5 . . 121.72(11) ?
    C7 C6 H6 . . 119.1 ?
    C5 C6 H6 . . 119.1 ?
    C6 C7 C8 . . 118.50(12) ?
    C6 C7 H7 . . 120.8 ?
    C8 C7 H7 . . 120.8 ?
    C9 C8 O2 . . 116.03(10) ?
    C9 C8 C7 . . 122.67(11) ?
    O2 C8 C7 . . 121.09(11) ?
    C8 C9 C10 . . 119.64(10) ?
    C8 C9 C18 . . 115.79(10) ?
    C10 C9 C18 . . 124.36(10) ?
    C9 C10 C5 . . 117.31(11) ?
    C9 C10 C1 . . 124.99(10) ?
    C5 C10 C1 . . 117.66(10) ?
    O3 C11 C12 . . 121.69(11) ?
    O3 C11 C1 . . 119.31(10) ?
    C12 C11 C1 . . 118.97(10) ?
    C13 C12 C17 . . 119.14(11) ?
    C13 C12 C11 . . 121.70(11) ?
    C17 C12 C11 . . 119.16(11) ?
    C14 C13 C12 . . 120.66(12) ?
    C14 C13 H13 . . 119.7 ?
    C12 C13 H13 . . 119.7 ?
    C15 C14 C13 . . 118.02(13) ?
    C15 C14 H14 . . 121.0 ?
    C13 C14 H14 . . 121.0 ?
    F1 C15 C14 . . 118.62(13) ?
    F1 C15 C16 . . 117.99(13) ?
    C14 C15 C16 . . 123.39(13) ?
    C15 C16 C17 . . 118.26(13) ?
    C15 C16 H16 . . 120.9 ?
    C17 C16 H16 . . 120.9 ?
    C16 C17 C12 . . 120.52(12) ?
    C16 C17 H17 . . 119.7 ?
    C12 C17 H17 . . 119.7 ?
    O4 C18 C19 . . 122.34(11) ?
    O4 C18 C9 . . 119.96(11) ?
    C19 C18 C9 . . 117.62(9) ?
    C24 C19 C20 . . 119.20(12) ?
    C24 C19 C18 . . 121.73(11) ?
    C20 C19 C18 . . 119.06(11) ?
    C21 C20 C19 . . 120.07(13) ?
    C21 C20 H20 . . 120.0 ?
    C19 C20 H20 . . 120.0 ?
    C22 C21 C20 . . 118.95(13) ?
    C22 C21 H21 . . 120.5 ?
    C20 C21 H21 . . 120.5 ?
    F2 C22 C21 . . 118.52(14) ?
    F2 C22 C23 . . 118.52(15) ?
    C21 C22 C23 . . 122.96(13) ?
    C22 C23 C24 . . 117.97(14) ?
    C22 C23 H23 . . 121.0 ?
    C24 C23 H23 . . 121.0 ?
    C23 C24 C19 . . 120.82(13) ?
    C23 C24 H24 . . 119.6 ?
    C19 C24 H24 . . 119.6 ?
    C26 C25 C30 . . 120.81(12) ?
    C26 C25 O1 . . 123.07(11) ?
    C30 C25 O1 . . 116.04(11) ?
    C25 C26 C27 . . 119.24(13) ?
    C25 C26 H26 . . 120.4 ?
    C27 C26 H26 . . 120.4 ?
    C28 C27 C26 . . 120.76(14) ?
    C28 C27 H27 . . 119.6 ?
    C26 C27 H27 . . 119.6 ?
    C29 C28 C27 . . 119.27(13) ?
    C29 C28 H28 . . 120.4 ?
    C27 C28 H28 . . 120.4 ?
    C28 C29 C30 . . 120.85(13) ?
    C28 C29 H29 . . 119.6 ?
    C30 C29 H29 . . 119.6 ?
    C25 C30 C29 . . 119.05(13) ?
    C25 C30 H30 . . 120.5 ?
    C29 C30 H30 . . 120.5 ?
    C36 C31 C32 . . 121.67(13) ?
    C36 C31 O2 . . 117.97(12) ?
    C32 C31 O2 . . 120.34(12) ?
    C33 C32 C31 . . 119.06(15) ?
    C33 C32 H32 . . 120.5 ?
    C31 C32 H32 . . 120.5 ?
    C34 C33 C32 . . 120.42(15) ?
    C34 C33 H33 . . 119.8 ?
    C32 C33 H33 . . 119.8 ?
    C33 C34 C35 . . 120.23(15) ?
    C33 C34 H34 . . 119.9 ?
    C35 C34 H34 . . 119.9 ?
    C34 C35 C36 . . 120.01(16) ?
    C34 C35 H35 . . 120.0 ?
    C36 C35 H35 . . 120.0 ?
    C31 C36 C35 . . 118.55(14) ?
    C31 C36 H36 . . 120.7 ?
    C35 C36 H36 . . 120.7 ?
loop_
    _geom_torsion_atom_site_label_1
    _geom_torsion_atom_site_label_2
    _geom_torsion_atom_site_label_3
    _geom_torsion_atom_site_label_4
    _geom_torsion_site_symmetry_1
    _geom_torsion_site_symmetry_2
    _geom_torsion_site_symmetry_3
    _geom_torsion_site_symmetry_4
    _geom_torsion
    _geom_torsion_publ_flag
    C10 C1 C2 O1 . . . . -174.65(9) ?
    C11 C1 C2 O1 . . . . -0.77(15) ?
    C10 C1 C2 C3 . . . . -1.47(17) ?
    C11 C1 C2 C3 . . . . 172.42(10) ?
    C25 O1 C2 C1 . . . . -137.78(11) ?
    C25 O1 C2 C3 . . . . 48.85(14) ?
    C1 C2 C3 C4 . . . . 2.12(18) ?
    O1 C2 C3 C4 . . . . 175.10(10) ?
    C2 C3 C4 C5 . . . . -0.34(18) ?
    C3 C4 C5 C6 . . . . 178.22(11) ?
    C3 C4 C5 C10 . . . . -1.97(17) ?
    C4 C5 C6 C7 . . . . 179.33(11) ?
    C10 C5 C6 C7 . . . . -0.47(17) ?
    C5 C6 C7 C8 . . . . 1.01(18) ?
    C31 O2 C8 C9 . . . . -161.51(11) ?
    C31 O2 C8 C7 . . . . 23.62(16) ?
    C6 C7 C8 C9 . . . . -1.41(18) ?
    C6 C7 C8 O2 . . . . 173.11(11) ?
    O2 C8 C9 C10 . . . . -173.55(10) ?
    C7 C8 C9 C10 . . . . 1.23(17) ?
    O2 C8 C9 C18 . . . . 1.38(15) ?
    C7 C8 C9 C18 . . . . 176.16(10) ?
    C8 C9 C10 C5 . . . . -0.63(15) ?
    C18 C9 C10 C5 . . . . -175.11(10) ?
    C8 C9 C10 C1 . . . . 177.13(10) ?
    C18 C9 C10 C1 . . . . 2.65(17) ?
    C6 C5 C10 C9 . . . . 0.26(15) ?
    C4 C5 C10 C9 . . . . -179.54(10) ?
    C6 C5 C10 C1 . . . . -177.66(10) ?
    C4 C5 C10 C1 . . . . 2.53(15) ?
    C2 C1 C10 C9 . . . . -178.62(10) ?
    C11 C1 C10 C9 . . . . 7.96(17) ?
    C2 C1 C10 C5 . . . . -0.86(15) ?
    C11 C1 C10 C5 . . . . -174.29(10) ?
    C2 C1 C11 O3 . . . . -114.60(12) ?
    C10 C1 C11 O3 . . . . 58.99(15) ?
    C2 C1 C11 C12 . . . . 63.22(14) ?
    C10 C1 C11 C12 . . . . -123.19(12) ?
    O3 C11 C12 C13 . . . . -164.21(12) ?
    C1 C11 C12 C13 . . . . 18.03(17) ?
    O3 C11 C12 C17 . . . . 16.52(17) ?
    C1 C11 C12 C17 . . . . -161.25(11) ?
    C17 C12 C13 C14 . . . . 1.1(2) ?
    C11 C12 C13 C14 . . . . -178.23(12) ?
    C12 C13 C14 C15 . . . . 0.0(2) ?
    C13 C14 C15 F1 . . . . 179.56(13) ?
    C13 C14 C15 C16 . . . . -1.0(2) ?
    F1 C15 C16 C17 . . . . -179.61(13) ?
    C14 C15 C16 C17 . . . . 0.9(2) ?
    C15 C16 C17 C12 . . . . 0.2(2) ?
    C13 C12 C17 C16 . . . . -1.10(19) ?
    C11 C12 C17 C16 . . . . 178.19(12) ?
    C8 C9 C18 O4 . . . . -109.42(13) ?
    C10 C9 C18 O4 . . . . 65.25(16) ?
    C8 C9 C18 C19 . . . . 67.27(14) ?
    C10 C9 C18 C19 . . . . -118.07(12) ?
    O4 C18 C19 C24 . . . . -165.81(12) ?
    C9 C18 C19 C24 . . . . 17.59(17) ?
    O4 C18 C19 C20 . . . . 15.05(18) ?
    C9 C18 C19 C20 . . . . -161.55(11) ?
    C24 C19 C20 C21 . . . . -0.71(19) ?
    C18 C19 C20 C21 . . . . 178.45(11) ?
    C19 C20 C21 C22 . . . . -0.5(2) ?
    C20 C21 C22 F2 . . . . -178.51(12) ?
    C20 C21 C22 C23 . . . . 1.4(2) ?
    F2 C22 C23 C24 . . . . 178.84(12) ?
    C21 C22 C23 C24 . . . . -1.1(2) ?
    C22 C23 C24 C19 . . . . -0.2(2) ?
    C20 C19 C24 C23 . . . . 1.0(2) ?
    C18 C19 C24 C23 . . . . -178.09(12) ?
    C2 O1 C25 C26 . . . . 26.01(17) ?
    C2 O1 C25 C30 . . . . -157.08(11) ?
    C30 C25 C26 C27 . . . . 1.6(2) ?
    O1 C25 C26 C27 . . . . 178.34(13) ?
    C25 C26 C27 C28 . . . . -1.1(2) ?
    C26 C27 C28 C29 . . . . -0.3(2) ?
    C27 C28 C29 C30 . . . . 1.2(2) ?
    C26 C25 C30 C29 . . . . -0.7(2) ?
    O1 C25 C30 C29 . . . . -177.67(12) ?
    C28 C29 C30 C25 . . . . -0.7(2) ?
    C8 O2 C31 C36 . . . . -117.82(13) ?
    C8 O2 C31 C32 . . . . 63.82(16) ?
    C36 C31 C32 C33 . . . . 2.7(2) ?
    O2 C31 C32 C33 . . . . -179.01(12) ?
    C31 C32 C33 C34 . . . . -1.1(2) ?
    C32 C33 C34 C35 . . . . -1.0(2) ?
    C33 C34 C35 C36 . . . . 1.6(3) ?
    C32 C31 C36 C35 . . . . -2.0(2) ?
    O2 C31 C36 C35 . . . . 179.61(13) ?
    C34 C35 C36 C31 . . . . -0.1(2) ?
loop_
    _geom_hbond_atom_site_label_D
    _geom_hbond_atom_site_label_H
    _geom_hbond_atom_site_label_A
    _geom_hbond_site_symmetry_D
    _geom_hbond_site_symmetry_H
    _geom_hbond_site_symmetry_A
    _geom_hbond_distance_DH
    _geom_hbond_distance_HA
    _geom_hbond_distance_DA
    _geom_hbond_angle_DHA
    _geom_hbond_publ_flag
    C6 H6 O3 1_555 1_555 3_564 0.95 2.40 3.3477(15) 172 y
    C13 H13 Cg 1_555 1_555 7_555 0.95 2.87 3.6924(15) 145 y
_iucr_refine_instructions_details
;
TITL YonezawaLab_120619_2_
CELL  1.54187 22.30577 14.60466 16.83024 90.000 90.000 90.000
ZERR  8 0.00041 0.00027 0.00031 0.000 0.000 0.000
LATT 1
SYMM .50-X, .50+Y,    +Z
SYMM    +X,    -Y, .50+Z
SYMM .50-X, .50-Y, .50+Z
SFAC C H O F
UNIT 288 176 32 16
SHEL 99999.000000 0.000000
L.S. 20
FMAP 2
PLAN -52
WPDB -2
HTAB
BOND $H
CONF
LIST 4
TEMP -80.0
ACTA
SIZE 0.500 0.300 0.100
WGHT    0.043500    1.336200
EXTI    0.000977
FVAR       0.35178
F1    4    0.427316    0.970932    0.713492    11.00000    0.12113    0.04183 =
         0.07513   -0.01623    0.00470   -0.01052
F2    4    0.219408    0.255632    0.768202    11.00000    0.08770    0.09017 =
         0.06625    0.03621   -0.00983   -0.03927
O1    3    0.518128    0.652256    0.537540    11.00000    0.04053    0.04525 =
         0.04757    0.01254    0.00523   -0.00094
O2    3    0.223479    0.462856    0.463618    11.00000    0.04206    0.05411 =
         0.04670   -0.01231    0.00219    0.00103
O3    3    0.404048    0.547594    0.649674    11.00000    0.05287    0.03864 =
         0.03929    0.00548    0.01008    0.00021
O4    3    0.282952    0.621804    0.588440    11.00000    0.05366    0.03631 =
         0.05550   -0.00794    0.01373    0.00358
C1    1    0.421551    0.591336    0.516845    11.00000    0.04127    0.02770 =
         0.03713    0.00519    0.00771    0.00618
C2    1    0.476997    0.613262    0.486033    11.00000    0.04234    0.03089 =
         0.04440    0.00834    0.00683    0.00446
C3    1    0.494549    0.588887    0.408480    11.00000    0.04776    0.03688 =
         0.05099    0.00867    0.02000    0.00516
AFIX  43
H3    2    0.533564    0.603191    0.389549    11.00000   -1.20000
AFIX   0
C4    1    0.454738    0.544683    0.361459    11.00000    0.06009    0.03492 =
         0.03990    0.00392    0.01957    0.00750
AFIX  43
H4    2    0.466236    0.528360    0.308987    11.00000   -1.20000
AFIX   0
C5    1    0.396500    0.522121    0.388264    11.00000    0.05341    0.02849 =
         0.03602    0.00378    0.01136    0.00806
C6    1    0.355823    0.478341    0.336679    11.00000    0.06490    0.03386 =
         0.03221    0.00104    0.00919    0.00769
AFIX  43
H6    2    0.367947    0.464946    0.283832    11.00000   -1.20000
AFIX   0
C7    1    0.299639    0.454756    0.360584    11.00000    0.05670    0.03582 =
         0.03634   -0.00100   -0.00003    0.00492
AFIX  43
H7    2    0.272934    0.424394    0.325380    11.00000   -1.20000
AFIX   0
C8    1    0.282010    0.476319    0.438508    11.00000    0.04457    0.03351 =
         0.03865    0.00096    0.00381    0.00518
C9    1    0.319712    0.518548    0.492032    11.00000    0.04283    0.02925 =
         0.03391    0.00136    0.00593    0.00555
C10   1    0.379084    0.543646    0.468038    11.00000    0.04470    0.02566 =
         0.03500    0.00416    0.00799    0.00630
C11   1    0.411927    0.611113    0.603787    11.00000    0.03356    0.03584 =
         0.03913    0.00360    0.00436    0.00210
C12   1    0.414480    0.707435    0.631779    11.00000    0.03588    0.03795 =
         0.04016   -0.00034    0.00423    0.00002
C13   1    0.408907    0.780600    0.579656    11.00000    0.05554    0.03937 =
         0.04317   -0.00057   -0.00168    0.00610
AFIX  43
H13   2    0.402170    0.769320    0.524786    11.00000   -1.20000
AFIX   0
C14   1    0.413076    0.870007    0.606880    11.00000    0.07330    0.03695 =
         0.05454    0.00201   -0.00044    0.00545
AFIX  43
H14   2    0.409323    0.920317    0.571447    11.00000   -1.20000
AFIX   0
C15   1    0.422730    0.883560    0.686086    11.00000    0.06544    0.03732 =
         0.05983   -0.00935    0.00446   -0.00443
C16   1    0.427610    0.813727    0.739806    11.00000    0.06369    0.05304 =
         0.04422   -0.00881    0.00163   -0.00994
AFIX  43
H16   2    0.433763    0.825998    0.794635    11.00000   -1.20000
AFIX   0
C17   1    0.423359    0.724858    0.712264    11.00000    0.05129    0.04426 =
         0.04179    0.00201    0.00227   -0.00594
AFIX  43
H17   2    0.426518    0.675239    0.748523    11.00000   -1.20000
AFIX   0
C18   1    0.292392    0.542307    0.571378    11.00000    0.03476    0.03587 =
         0.03860   -0.00574    0.00395    0.00162
C19   1    0.274866    0.465439    0.624337    11.00000    0.03931    0.04123 =
         0.03339   -0.00464    0.00170   -0.00571
C20   1    0.234677    0.481952    0.686027    11.00000    0.04482    0.05631 =
         0.03878   -0.00832    0.00505   -0.00875
AFIX  43
H20   2    0.219657    0.542023    0.694551    11.00000   -1.20000
AFIX   0
C21   1    0.216637    0.411092    0.734818    11.00000    0.05411    0.07960 =
         0.03906    0.00034    0.00783   -0.02065
AFIX  43
H21   2    0.189476    0.421947    0.777264    11.00000   -1.20000
AFIX   0
C22   1    0.238455    0.325194    0.721090    11.00000    0.06193    0.06532 =
         0.04189    0.01347   -0.00803   -0.02811
C23   1    0.278647    0.306064    0.661884    11.00000    0.07002    0.04333 =
         0.05320    0.00626   -0.00814   -0.00953
AFIX  43
H23   2    0.293556    0.245750    0.654373    11.00000   -1.20000
AFIX   0
C24   1    0.296910    0.377347    0.613266    11.00000    0.05714    0.04155 =
         0.04202   -0.00085    0.00404   -0.00249
AFIX  43
H24   2    0.324849    0.365872    0.571843    11.00000   -1.20000
AFIX   0
C25   1    0.552858    0.725299    0.511341    11.00000    0.03916    0.03848 =
         0.04623    0.00353    0.00806    0.00295
C26   1    0.534931    0.783876    0.451750    11.00000    0.05074    0.04689 =
         0.06456    0.01481   -0.00854   -0.00697
AFIX  43
H26   2    0.497771    0.774657    0.425354    11.00000   -1.20000
AFIX   0
C27   1    0.571760    0.856479    0.430726    11.00000    0.07085    0.04853 =
         0.06699    0.01609   -0.00576   -0.01302
AFIX  43
H27   2    0.559961    0.896476    0.389049    11.00000   -1.20000
AFIX   0
C28   1    0.625276    0.871254    0.469610    11.00000    0.05669    0.04607 =
         0.07463    0.00043    0.00744   -0.01215
AFIX  43
H28   2    0.650387    0.920938    0.454787    11.00000   -1.20000
AFIX   0
C29   1    0.641945    0.813190    0.530193    11.00000    0.04437    0.05076 =
         0.07348   -0.01066   -0.00383   -0.00063
AFIX  43
H29   2    0.678426    0.823778    0.557835    11.00000   -1.20000
AFIX   0
C30   1    0.606131    0.739407    0.551381    11.00000    0.04608    0.04509 =
         0.05062   -0.00156   -0.00047    0.00739
AFIX  43
H30   2    0.618079    0.699186    0.592821    11.00000   -1.20000
AFIX   0
C31   1    0.189123    0.398164    0.422941    11.00000    0.04881    0.04323 =
         0.04017   -0.00057    0.00437   -0.00434
C32   1    0.205147    0.306994    0.423978    11.00000    0.06293    0.04624 =
         0.06183    0.00379    0.01191    0.00348
AFIX  43
H32   2    0.239305    0.287282    0.453030    11.00000   -1.20000
AFIX   0
C33   1    0.170988    0.245011    0.382369    11.00000    0.08290    0.04329 =
         0.07624   -0.00237    0.02682   -0.01267
AFIX  43
H33   2    0.182019    0.182185    0.381876    11.00000   -1.20000
AFIX   0
C34   1    0.121151    0.273268    0.341621    11.00000    0.08891    0.06208 =
         0.06412   -0.00729    0.01335   -0.03924
AFIX  43
H34   2    0.098151    0.230156    0.312339    11.00000   -1.20000
AFIX   0
C35   1    0.104185    0.364431    0.342965    11.00000    0.06615    0.07371 =
         0.06347    0.01302   -0.01100   -0.02639
AFIX  43
H35   2    0.069020    0.383508    0.315761    11.00000   -1.20000
AFIX   0
C36   1    0.138567    0.428015    0.384080    11.00000    0.05438    0.04625 =
         0.05660    0.00885   -0.00343   -0.00887
AFIX  43
H36   2    0.127387    0.490766    0.385316    11.00000   -1.20000
HKLF 4
REM  YonezawaLab_120619_2_
REM R1 =  0.0345 for   4671 Fo > 4sig(Fo)  and  0.0361 for all   5011 data
REM    380 parameters refined using      0 restraints
END
WGHT      0.0434      1.3371
REM Highest difference peak  0.170,  deepest hole -0.161,  1-sigma level  0.030
Q1    1   0.3512  0.5210  0.4874  11.00000  0.05    0.17
Q2    1   0.3902  0.5289  0.4275  11.00000  0.05    0.17
Q3    1   0.4138  0.6058  0.5551  11.00000  0.05    0.16
Q4    1   0.4511  0.5770  0.5086  11.00000  0.05    0.16
Q5    1   0.4276  0.7384  0.6027  11.00000  0.05    0.16
Q6    1   0.4235  0.6629  0.6160  11.00000  0.05    0.16
Q7    1   0.3099  0.5262  0.5311  11.00000  0.05    0.15
Q8    1   0.4445  0.8420  0.7074  11.00000  0.05    0.15
Q9    1   0.6393  0.8196  0.4816  11.00000  0.05    0.15
Q10   1   0.2439  0.4620  0.6372  11.00000  0.05    0.15
Q11   1   0.2889  0.4988  0.6051  11.00000  0.05    0.14
Q12   1   0.4285  0.7155  0.6639  11.00000  0.05    0.14
Q13   1   0.4401  0.6257  0.4963  11.00000  0.05    0.14
Q14   1   0.4374  0.8678  0.6442  11.00000  0.05    0.14
Q15   1   0.2992  0.4288  0.6326  11.00000  0.05    0.13
Q16   1   0.5883  0.7138  0.5106  11.00000  0.05    0.13
Q17   1   0.5523  0.7348  0.4626  11.00000  0.05    0.13
Q18   1   0.2698  0.4752  0.6632  11.00000  0.05    0.12
Q19   1   0.3082  0.4736  0.4760  11.00000  0.05    0.12
Q20   1   0.2551  0.2163  0.7531  11.00000  0.05    0.12
Q21   1   0.2472  0.3739  0.7394  11.00000  0.05    0.12
Q22   1   0.4042  0.5649  0.4991  11.00000  0.05    0.12
Q23   1   0.2975  0.5264  0.4591  11.00000  0.05    0.12
Q24   1   0.5731  0.7487  0.5467  11.00000  0.05    0.12
Q25   1   0.4271  0.5173  0.3883  11.00000  0.05    0.12
Q26   1   0.5399  0.9222  0.4082  11.00000  0.05    0.12
Q27   1   0.2894  0.4801  0.3982  11.00000  0.05    0.12
Q28   1   0.5362  0.7664  0.4933  11.00000  0.05    0.11
Q29   1   0.2982  0.4423  0.4089  11.00000  0.05    0.11
Q30   1   0.5461  0.5944  0.4169  11.00000  0.05    0.11
Q31   1   0.4317  0.5784  0.6354  11.00000  0.05    0.11
Q32   1   0.4587  0.9631  0.6807  11.00000  0.05    0.10
Q33   1   0.2150  0.3589  0.3981  11.00000  0.05    0.10
Q34   1   0.2721  0.4189  0.6013  11.00000  0.05    0.10
Q35   1   0.6018  0.8405  0.4359  11.00000  0.05    0.10
Q36   1   0.1442  0.4045  0.4382  11.00000  0.05    0.10
Q37   1   0.3351  0.4406  0.3588  11.00000  0.05    0.10
Q38   1   0.4470  0.7669  0.7172  11.00000  0.05    0.10
Q39   1   0.2722  0.3224  0.7067  11.00000  0.05    0.10
Q40   1   0.5432  0.8370  0.4618  11.00000  0.05    0.10
Q41   1   0.4793  0.6154  0.4408  11.00000  0.05    0.10
Q42   1   0.3943  0.7391  0.6113  11.00000  0.05    0.10
Q43   1   0.6115  0.7946  0.5574  11.00000  0.05    0.10
Q44   1   0.4264  0.8280  0.5910  11.00000  0.05    0.09
Q45   1   0.0750  0.2569  0.2904  11.00000  0.05    0.09
Q46   1   0.2180  0.3639  0.7061  11.00000  0.05    0.09
Q47   1   0.4387  0.9434  0.7600  11.00000  0.05    0.09
Q48   1   0.1729  0.4197  0.3842  11.00000  0.05    0.09
Q49   1   0.2103  0.5014  0.4977  11.00000  0.05    0.09
Q50   1   0.5161  0.7581  0.4079  11.00000  0.05    0.09
Q51   1   0.6293  0.7595  0.5254  11.00000  0.05    0.09
Q52   1   0.3177  0.4978  0.3447  11.00000  0.05    0.09
;
data_global
_journal_date_recd_electronic     2012-10-18
_journal_date_accepted     2012-10-24
_journal_name_full     'Acta Crystallographica, Section E'
_journal_year     2012
_journal_volume     68
_journal_issue     11
_journal_page_first     o3246
_journal_page_last     o3246
_journal_paper_category     QO
_journal_paper_doi     10.1107/S160053681204408X
_journal_coeditor_code     RZ5018
_publ_contact_author_name     'Akiko Okamoto'
_publ_contact_author_address
;
Department of Organic and Polymer Materials Chemistry,
Tokyo University of Agriculture & Technology (TUAT),
Koganei, Tokyo 184.8588, Japan
;
_publ_contact_author_email     aokamoto@cc.tuat.ac.jp
_publ_contact_author_fax     '+81-42-388-7291'
_publ_contact_author_phone     '+81-42-388-7601'
_publ_section_title
;
(4-Fluorophenyl)[8-(4-fluorobenzoyl)-2,7-diphenoxynaphthalen-1-yl]methanone
;
loop_
    _publ_author_name
    _publ_author_footnote
    _publ_author_address
    'Hijikata, Daichi' ?
;
Department of Organic and Polymer Materials Chemistry,
Tokyo University of Agriculture & Technology (TUAT),
Koganei, Tokyo 184.8588, Japan
;
    'Sasagawa, Kosuke' .
;
Department of Organic and Polymer Materials Chemistry,
Tokyo University of Agriculture & Technology (TUAT),
Koganei, Tokyo 184.8588, Japan
;
    'Yoshiwaka, Sayaka' .
;
Department of Organic and Polymer Materials Chemistry,
Tokyo University of Agriculture & Technology (TUAT),
Koganei, Tokyo 184.8588, Japan
;
    'Okamoto, Akiko' .
;
Department of Organic and Polymer Materials Chemistry,
Tokyo University of Agriculture & Technology (TUAT),
Koganei, Tokyo 184.8588, Japan
;
    'Yonezawa, Noriyuki' .
;
Department of Organic and Polymer Materials Chemistry,
Tokyo University of Agriculture & Technology (TUAT),
Koganei, Tokyo 184.8588, Japan
;
