# Supplementary material for: (4-Fluoro­phen­yl)[8-(4-fluoro­benzo­yl)-2,7-diphen­oxy­naphthalen-1-yl]methan­one
Source: Acta Crystallogr Sect E Struct Rep Online. 2012 Oct 31;68(Pt 11):o3246. doi: 10.1107/S160053681204408X (PMC3515324; doi:10.1107/S160053681204408X)
Supplement: Supplementary file 2 [file e-68-o3246-Isup2.hkl]

#
# h,k,l, Fc-squared, Fo-squared, sigma(Fo-squared) and status flag
#
data_I
_shelx_title ' YonezawaLab_120619_2_'
_shelx_refln_list_code          4
_shelx_F_calc_maximum      412.05
_exptl_crystal_F_000      2304.00
_reflns_d_resolution_high  0.8301
 
loop_
 _symmetry_equiv_pos_as_xyz
 'x, y, z'
 '-x+1/2, y+1/2, z'
 'x, -y, z+1/2'
 '-x+1/2, -y+1/2, z+1/2'
 '-x, -y, -z'
 'x-1/2, -y-1/2, -z'
 '-x, y, -z-1/2'
 'x-1/2, y-1/2, -z-1/2'
 
_cell_length_a    22.3058
_cell_length_b    14.6047
_cell_length_c    16.8302
_cell_angle_alpha  90.000
_cell_angle_beta   90.000
_cell_angle_gamma  90.000
 
_shelx_F_squared_multiplier     1.000
 
loop_
 _refln_index_h
 _refln_index_k
 _refln_index_l
 _refln_F_squared_calc
 _refln_F_squared_meas
 _refln_F_squared_sigma
 _refln_observed_status
   2   0   0    15775.84    14656.54     69.40 o
   4   0   0      426.90      353.51      2.14 o
   6   0   0   169787.83   193179.25   1449.29 o
   8   0   0     5176.47     5261.84     21.65 o
  10   0   0    51003.40    51760.06    306.94 o
  12   0   0     1735.21     2084.69     11.14 o
  14   0   0    17205.23    17852.53     97.76 o
  16   0   0     8940.13     8686.36     72.49 o
  18   0   0       69.64       61.38      2.89 o
  20   0   0     2033.83     1920.55     19.07 o
  22   0   0      811.78      765.84     11.62 o
  24   0   0        0.91        1.20      2.36 o
  26   0   0       22.84       71.10     34.36 o
   1   1   0    23679.57    23495.84     81.44 o
   3   1   0       31.26       16.35      0.71 o
   5   1   0    27112.43    25412.45     88.53 o
   7   1   0      654.54      503.81      1.81 o
   9   1   0     9114.40     9563.77     29.69 o
  11   1   0     2973.67     3358.93      9.72 o
  13   1   0     3582.66     3783.84     12.13 o
  15   1   0      471.36      454.07      2.61 o
  17   1   0     1612.01     1671.34      9.90 o
  19   1   0     1450.43     1523.54      9.90 o
  21   1   0       56.81       51.07      2.62 o
  23   1   0      227.59      209.63      3.98 o
  25   1   0       33.65       35.09      2.53 o
   0   2   0     7261.50     7037.58     27.18 o
   2   2   0    27160.66    25910.37     97.13 o
   4   2   0     2059.00     1875.63      7.04 o
   6   2   0      307.33      367.58      1.59 o
   8   2   0      453.39      437.85      1.98 o
  10   2   0      742.95      792.76      2.63 o
  12   2   0     1428.26     1606.47      5.02 o
  14   2   0      652.96      689.22      2.93 o
  16   2   0       48.62       59.79      2.65 o
  18   2   0      256.94      224.04      3.09 o
  20   2   0        9.44        8.00      1.76 o
  22   2   0      376.76      367.08      4.39 o
  24   2   0      114.23      107.33      3.18 o
  26   2   0        3.61        5.49      1.82 o
   1   3   0    28810.58    26812.72    111.94 o
   3   3   0    48080.75    47315.95    184.75 o
   5   3   0    16152.60    15860.71     50.75 o
   7   3   0       31.57       47.24      0.96 o
   9   3   0       31.88       49.67      0.79 o
  11   3   0       42.47       53.77      0.73 o
  13   3   0     3780.89     4123.66     13.55 o
  15   3   0      234.60      242.86      2.16 o
  17   3   0       50.09       52.80      1.70 o
  19   3   0      163.06      176.96      2.90 o
  21   3   0      252.98      262.96      3.65 o
  23   3   0        2.63        1.34      1.55 o
  25   3   0       10.64        5.20      1.36 o
   0   4   0    20557.24    19526.60    113.56 o
   2   4   0    23339.57    21648.46     75.36 o
   4   4   0     2222.99     2281.02      7.71 o
   6   4   0     4936.28     4957.87     16.50 o
   8   4   0       23.87       32.84      0.83 o
  10   4   0     2282.07     2330.49      7.22 o
  12   4   0     1855.84     1968.77      6.63 o
  14   4   0      978.26      919.23      4.44 o
  16   4   0      394.72      353.73      3.39 o
  18   4   0     2828.66     2812.46     16.53 o
  20   4   0       90.56       78.84      2.50 o
  22   4   0      527.18      534.97      5.22 o
  24   4   0       36.54       37.42      2.15 o
  26   4   0        4.37        4.79      1.85 o
   1   5   0      223.27      192.59      1.13 o
   3   5   0    13681.32    13932.97     48.90 o
   5   5   0     4667.69     4735.58     14.63 o
   7   5   0        9.69        7.29      0.90 o
   9   5   0     1504.54     1369.99      4.31 o
  11   5   0      158.76      179.27      1.42 o
  13   5   0     1121.00     1113.29      4.56 o
  15   5   0        1.92        1.50      1.02 o
  17   5   0      533.68      525.71      4.90 o
  19   5   0       67.79       80.62      2.73 o
  21   5   0       44.58       48.34      2.75 o
  23   5   0       82.82       78.11      2.91 o
  25   5   0      355.00      397.84      4.36 o
   0   6   0     2695.49     2499.80     10.77 o
   2   6   0     1384.69     1649.27      4.91 o
   4   6   0      815.11      875.89      2.93 o
   6   6   0       50.21       58.40      0.87 o
   8   6   0      759.08      819.12      2.86 o
  10   6   0     2097.12     1872.59      6.94 o
  12   6   0       60.02       44.74      1.10 o
  14   6   0        9.60       14.22      1.37 o
  16   6   0      106.99      114.36      2.77 o
  18   6   0       27.85       25.21      1.98 o
  20   6   0       99.40       95.44      2.77 o
  22   6   0       66.31       50.88      2.47 o
  24   6   0      433.92      531.28      5.08 o
   1   7   0     1468.61     1382.87      4.80 o
   3   7   0     2619.07     2766.91      8.30 o
   5   7   0    20992.25    22559.78     84.14 o
   7   7   0     5772.57     6007.02     19.85 o
   9   7   0      427.77      410.00      2.19 o
  11   7   0     1543.55     1707.74      7.52 o
  13   7   0     1765.77     1674.31      9.40 o
  15   7   0        3.58        7.75      1.31 o
  17   7   0     1044.91     1072.82      7.85 o
  19   7   0       33.27       40.81      2.35 o
  21   7   0       85.37       94.73      2.76 o
  23   7   0       17.20       12.21      1.63 o
   0   8   0     7663.51     7937.32     41.86 o
   2   8   0       45.81       72.05      0.91 o
   4   8   0      184.54      229.24      1.32 o
   6   8   0      281.55      294.37      1.70 o
   8   8   0      213.88      232.21      1.67 o
  10   8   0     1365.30     1466.06      7.20 o
  12   8   0      188.52      176.90      2.20 o
  14   8   0      207.21      187.72      2.61 o
  16   8   0       86.24       70.92      1.83 o
  18   8   0      191.26      193.68      3.31 o
  20   8   0      484.99      524.95      4.58 o
  22   8   0        0.76        0.85      1.19 o
   1   9   0       99.80       91.01      1.01 o
   3   9   0        3.47        3.18      0.63 o
   5   9   0      150.64      115.62      1.10 o
   7   9   0      233.90      266.72      2.66 o
   9   9   0      588.15      596.02      3.63 o
  11   9   0      116.08      103.64      1.84 o
  13   9   0     2349.89     2328.23     13.23 o
  15   9   0       62.38       54.79      1.85 o
  17   9   0        5.17        7.15      1.35 o
  19   9   0       50.51       40.90      1.71 o
  21   9   0        0.24        1.14      1.18 o
  23   9   0        6.43        5.86      2.37 o
   0  10   0      721.39      698.47      4.84 o
   2  10   0      109.23      104.81      1.66 o
   4  10   0      118.34      114.73      1.68 o
   6  10   0       10.08       15.62      1.45 o
   8  10   0      598.54      536.25      4.74 o
  10  10   0       11.32       18.05      1.52 o
  12  10   0     1415.23     1479.20      9.54 o
  14  10   0      260.86      250.93      2.88 o
  16  10   0       22.36       15.92      1.45 o
  18  10   0     1025.22     1056.74      7.54 o
  20  10   0        5.72        5.11      1.48 o
  22  10   0       94.46      108.26      4.40 o
   1  11   0      185.25      167.70      2.63 o
   3  11   0     1905.65     1913.09     10.87 o
   5  11   0     1806.15     1767.30     10.50 o
   7  11   0      806.03      751.62      5.89 o
   9  11   0        0.87        2.77      1.50 o
  11  11   0      509.12      484.74      4.67 o
  13  11   0      475.45      470.71      5.40 o
  15  11   0       26.74       29.29      2.02 o
  17  11   0      102.70      106.56      2.67 o
  19  11   0      203.26      223.93      3.60 o
   0  12   0    13410.74    13371.16    134.32 o
   2  12   0        0.55        1.73      1.36 o
   4  12   0       83.11       83.46      2.35 o
   6  12   0     4608.45     4692.16     28.70 o
   8  12   0     1023.35      973.49      7.03 o
  10  12   0     1304.50     1327.15      9.11 o
  12  12   0     1276.19     1182.44      8.96 o
  14  12   0      103.01      107.39      2.43 o
  16  12   0      765.37      776.11      6.29 o
  18  12   0       44.77       49.79      1.81 o
   1  13   0       12.45       14.89      1.74 o
   3  13   0     1638.83     1634.44     10.71 o
   5  13   0      345.35      380.63      3.95 o
   7  13   0      173.92      155.36      2.84 o
   9  13   0     1923.28     1915.76     12.45 o
  11  13   0      686.53      711.56      5.64 o
  13  13   0      346.19      367.54      3.99 o
  15  13   0      175.21      176.29      3.38 o
  17  13   0      437.13      492.31      5.28 o
   0  14   0     4611.13     4630.66     44.48 o
   2  14   0     2064.41     2080.47     13.27 o
   4  14   0      307.81      284.57      3.95 o
   6  14   0      208.85      204.82      3.08 o
   8  14   0       67.43       60.06      1.98 o
  10  14   0       95.84       93.51      2.12 o
  12  14   0       68.98       72.71      2.00 o
  14  14   0      119.87      111.08      2.07 o
  16  14   0       94.69      102.33      2.62 o
   1  15   0     1631.84     1609.52     10.06 o
   3  15   0       12.71       13.87      1.95 o
   5  15   0      457.51      489.08      4.89 o
   7  15   0       58.59       55.56      2.17 o
   9  15   0        4.22        6.10      1.16 o
  11  15   0       13.01        9.39      1.21 o
  13  15   0        2.12        0.91      1.21 o
   0  16   0      697.16      657.93      7.46 o
   2  16   0      626.65      670.37      5.48 o
   4  16   0       96.17       99.18      2.24 o
   6  16   0      106.53      106.73      2.07 o
   8  16   0       41.90       40.93      1.73 o
  10  16   0        8.19        7.94      2.40 o
   1  17   0       24.22       32.37      2.11 o
   3  17   0        9.90        4.87      1.58 o
   5  17   0       18.06       30.12      3.90 o
   1   1   1    11624.41    10901.24     22.37 o
   2   1   1     9817.87     8845.91     17.67 o
   3   1   1      776.77      747.31      2.13 o
   4   1   1      162.08      139.26      0.98 o
   5   1   1    10119.56     9564.40     20.81 o
   6   1   1      250.91      245.67      1.04 o
   7   1   1    38482.75    37765.69    102.21 o
   8   1   1    24112.75    23904.83     59.67 o
   9   1   1      848.54      774.77      1.83 o
  10   1   1     7198.64     7576.32     16.72 o
  11   1   1      426.56      463.27      1.30 o
  12   1   1      887.05      931.22      2.18 o
  13   1   1     9738.59    10206.79     25.45 o
  14   1   1     2596.69     2676.85      6.64 o
  15   1   1       13.91       17.84      0.69 o
  16   1   1      333.14      360.45      1.98 o
  17   1   1      843.73      819.15      4.24 o
  18   1   1       31.24       23.89      1.29 o
  19   1   1      450.70      395.85      3.00 o
  20   1   1      346.66      309.34      2.86 o
  21   1   1       20.80       26.86      1.57 o
  22   1   1      382.40      381.91      3.14 o
  23   1   1       46.28       42.25      1.56 o
  24   1   1       12.83       15.42      1.63 o
  25   1   1        6.10        3.87      1.20 o
  26   1   1      128.20      127.95      2.00 o
   0   2   1      614.22      496.16      2.45 o
   1   2   1     1063.04      974.24      2.84 o
   2   2   1      188.28      167.74      1.03 o
   3   2   1    26264.38    24958.03     62.30 o
   4   2   1    15800.29    14912.98     34.96 o
   5   2   1       46.13       40.85      0.82 o
   6   2   1     1052.54      974.28      2.84 o
   7   2   1      559.26      579.84      1.58 o
   8   2   1      579.61      531.67      1.37 o
   9   2   1      352.91      312.48      0.99 o
  10   2   1     1511.51     1571.04      3.49 o
  11   2   1      761.42      714.27      2.03 o
  12   2   1      409.37      358.88      1.20 o
  13   2   1       26.91       15.71      0.49 o
  14   2   1      265.26      271.46      1.18 o
  15   2   1       59.08       69.18      0.89 o
  16   2   1      139.95      131.89      1.42 o
  17   2   1       28.92       29.76      1.16 o
  18   2   1      156.69      168.02      2.11 o
  19   2   1        5.99        8.50      1.34 o
  20   2   1      102.93      103.32      1.90 o
  21   2   1      361.51      352.78      2.98 o
  22   2   1        0.34        0.52      1.05 o
  23   2   1      340.92      338.85      3.03 o
  24   2   1        9.04        9.38      1.41 o
  25   2   1       55.83       52.03      1.57 o
  26   2   1       47.58       55.74      1.81 o
   1   3   1      170.68      177.58      1.09 o
   2   3   1    30884.59    29656.96     76.25 o
   3   3   1     4160.06     3946.92      9.05 o
   4   3   1    12274.80    11628.23     25.92 o
   5   3   1       18.58       27.28      0.55 o
   6   3   1     4070.40     4063.49      9.85 o
   7   3   1      965.02      966.71      2.41 o
   8   3   1     2200.96     2138.23      5.57 o
   9   3   1        2.22        7.28      0.46 o
  10   3   1     1878.36     1955.73      4.14 o
  11   3   1      357.32      339.56      1.26 o
  12   3   1      101.94      112.37      0.70 o
  13   3   1        0.99        9.23      0.59 o
  14   3   1      260.91      263.03      1.23 o
  15   3   1       24.11       26.83      0.75 o
  16   3   1       62.50       67.12      1.22 o
  17   3   1      307.74      280.72      2.36 o
  18   3   1      148.54      149.53      1.98 o
  19   3   1       14.12       12.59      1.19 o
  20   3   1       51.54       53.88      1.60 o
  21   3   1      113.82      118.39      1.87 o
  22   3   1       11.11       13.64      1.35 o
  23   3   1       18.72       14.16      1.21 o
  24   3   1      106.91      106.58      2.00 o
  25   3   1        1.13        1.27      1.08 o
  26   3   1       80.53       87.30      2.05 o
   0   4   1      168.24      137.78      1.02 o
   1   4   1        1.57        6.07      0.46 o
   2   4   1    17585.90    16271.07     39.01 o
   3   4   1    13216.70    12953.44     32.03 o
   4   4   1      648.60      673.11      2.04 o
   5   4   1     2150.49     2082.44      5.48 o
   6   4   1      136.69      158.61      0.71 o
   7   4   1      494.19      504.32      1.64 o
   8   4   1      112.80      104.16      0.56 o
   9   4   1     1248.50     1332.99      2.86 o
  10   4   1        6.99        6.69      0.40 o
  11   4   1     3428.97     3602.36      8.23 o
  12   4   1        0.02        2.70      0.41 o
  13   4   1     2936.76     3111.66      7.83 o
  14   4   1      153.89      153.72      1.01 o
  15   4   1      429.31      394.68      2.08 o
  16   4   1      109.75      117.62      1.44 o
  17   4   1       14.21       16.45      1.20 o
  18   4   1      255.69      233.88      2.40 o
  19   4   1       55.37       54.09      1.57 o
  20   4   1      159.41      150.36      2.32 o
  21   4   1      854.12      840.32      5.34 o
  22   4   1       19.16       25.97      1.46 o
  23   4   1       98.56       95.36      1.92 o
  24   4   1       46.54       48.82      1.65 o
  25   4   1      380.50      384.39      3.06 o
  26   4   1       88.53       94.62      1.93 o
   1   5   1      803.25      712.57      2.00 o
   2   5   1    18005.02    17509.10     42.89 o
   3   5   1     3718.26     3815.33      8.38 o
   4   5   1      208.65      214.09      0.97 o
   5   5   1      302.36      299.01      0.98 o
   6   5   1     1407.96     1534.71      3.22 o
   7   5   1     9649.68     9880.66     24.84 o
   8   5   1      314.59      313.45      1.02 o
   9   5   1     1312.23     1299.15      2.99 o
  10   5   1       88.12      104.90      0.72 o
  11   5   1      865.01      890.57      2.42 o
  12   5   1      419.44      417.81      1.46 o
  13   5   1       30.04       30.74      0.74 o
  14   5   1       65.93       60.35      0.88 o
  15   5   1      211.59      225.23      1.89 o
  16   5   1      388.64      365.68      2.62 o
  17   5   1      637.43      663.76      3.80 o
  18   5   1     1012.35     1031.50      5.64 o
  19   5   1      264.79      265.72      2.47 o
  20   5   1        5.01        5.56      1.19 o
  21   5   1        0.09        3.14      1.28 o
  22   5   1       62.66       69.70      1.90 o
  23   5   1       85.81       86.50      1.83 o
  24   5   1       27.63       23.64      1.66 o
  25   5   1        0.10        0.52      0.89 o
   0   6   1      118.03      107.79      1.02 o
   1   6   1     4947.35     4970.97     10.60 o
   2   6   1       41.19       35.68      0.71 o
   3   6   1     8961.30     9477.42     22.30 o
   4   6   1     2330.58     2397.42      5.01 o
   5   6   1     5165.50     5689.02     12.38 o
   6   6   1     1318.87     1365.98      2.94 o
   7   6   1     2844.83     3083.77      6.54 o
   8   6   1       21.15       14.36      0.49 o
   9   6   1      359.45      351.72      1.24 o
  10   6   1     1404.45     1447.93      3.73 o
  11   6   1       91.69      122.10      0.85 o
  12   6   1        0.46        3.41      0.59 o
  13   6   1     3965.75     3772.91     12.96 o
  14   6   1      206.93      207.91      1.72 o
  15   6   1     1413.38     1436.81      6.14 o
  16   6   1       62.09       62.32      1.51 o
  17   6   1      358.59      358.45      2.75 o
  18   6   1      700.00      733.14      4.37 o
  19   6   1     1249.33     1258.28      6.73 o
  20   6   1       63.29       83.51      1.84 o
  21   6   1       92.43       98.49      1.84 o
  22   6   1       29.67       36.57      1.77 o
  23   6   1      104.37      100.58      1.82 o
  24   6   1      107.35      100.42      1.63 o
  25   6   1        2.78       -0.33      1.23 o
   1   7   1     2341.88     2437.12      5.31 o
   2   7   1        2.84        4.44      0.37 o
   3   7   1      125.68      114.04      0.81 o
   4   7   1      143.82      150.80      0.73 o
   5   7   1      480.73      432.53      1.26 o
   6   7   1      486.66      422.17      1.28 o
   7   7   1     1913.91     1998.78      4.68 o
   8   7   1     1031.50     1008.69      2.60 o
   9   7   1     2434.43     2529.98      6.41 o
  10   7   1      295.15      270.87      1.29 o
  11   7   1     1465.30     1456.38      4.72 o
  12   7   1      152.92      168.53      1.56 o
  13   7   1       26.78       24.44      1.03 o
  14   7   1     2821.88     2804.72     10.63 o
  15   7   1      816.86      778.34      4.07 o
  16   7   1     2853.47     2772.17     11.84 o
  17   7   1        2.52        4.92      1.09 o
  18   7   1      151.20      150.71      1.92 o
  19   7   1      135.69      157.48      2.01 o
  20   7   1      224.61      234.69      2.36 o
  21   7   1      228.02      237.94      2.25 o
  22   7   1       22.05       17.57      1.33 o
  23   7   1      439.64      460.47      3.82 o
  24   7   1       34.69       32.94      1.38 o
   0   8   1     1242.55     1563.01      5.32 o
   1   8   1        0.04        4.71      0.41 o
   2   8   1     1431.89     1315.49      3.11 o
   3   8   1     2754.98     2944.64      6.67 o
   4   8   1      324.08      308.77      1.13 o
   5   8   1     5133.48     5521.25     13.21 o
   6   8   1     4524.42     4758.83     10.95 o
   7   8   1      232.01      202.46      1.00 o
   8   8   1      196.42      205.52      1.09 o
   9   8   1     1547.70     1589.78      5.00 o
  10   8   1     1462.44     1527.21      5.57 o
  11   8   1        0.09        3.61      0.71 o
  12   8   1      588.37      650.74      3.16 o
  13   8   1      177.77      195.06      1.75 o
  14   8   1      401.37      401.15      2.53 o
  15   8   1     5284.32     5283.86     21.56 o
  16   8   1      249.96      266.03      2.24 o
  17   8   1       41.32       41.87      1.34 o
  18   8   1       45.46       55.42      1.50 o
  19   8   1      373.54      390.08      2.77 o
  20   8   1      189.24      196.62      2.19 o
  21   8   1      338.09      378.57      2.76 o
  22   8   1       82.80       77.24      1.42 o
  23   8   1        5.76        4.40      0.95 o
   1   9   1      406.92      397.48      1.48 o
   2   9   1       39.35       34.63      0.76 o
   3   9   1       93.14      104.90      0.79 o
   4   9   1      275.56      284.68      1.18 o
   5   9   1      952.61     1010.18      2.84 o
   6   9   1      157.70      157.68      1.06 o
   7   9   1      308.53      276.49      1.55 o
   8   9   1        0.79        1.48      0.71 o
   9   9   1      518.09      467.95      2.55 o
  10   9   1        6.20        8.07      0.90 o
  11   9   1      120.44      118.72      1.42 o
  12   9   1        0.13        1.63      0.78 o
  13   9   1      501.05      490.22      2.91 o
  14   9   1       14.37       13.29      1.14 o
  15   9   1      114.36      112.70      1.60 o
  16   9   1     1420.12     1402.79      6.60 o
  17   9   1      150.45      165.06      1.84 o
  18   9   1       98.29      106.46      1.51 o
  19   9   1        0.15        1.65      0.99 o
  20   9   1       22.35       23.94      1.17 o
  21   9   1       26.73       29.61      1.01 o
  22   9   1       14.26        9.79      1.04 o
  23   9   1        1.63       -0.50      1.26 o
   0  10   1      210.86      216.66      1.88 o
   1  10   1      106.18      119.55      0.96 o
   2  10   1      264.05      287.25      1.41 o
   3  10   1        1.81        4.32      0.58 o
   4  10   1       31.00       35.84      0.90 o
   5  10   1      301.03      290.32      1.79 o
   6  10   1       45.54       50.34      1.16 o
   7  10   1      628.46      610.56      3.29 o
   8  10   1      448.62      454.99      2.79 o
   9  10   1      282.75      260.64      2.34 o
  10  10   1        0.09        3.28      0.98 o
  11  10   1      573.44      598.34      3.51 o
  12  10   1       39.85       41.94      1.30 o
  13  10   1      133.24      141.91      1.74 o
  14  10   1       70.12       80.82      1.72 o
  15  10   1      192.95      191.27      2.03 o
  16  10   1        6.18        8.03      1.07 o
  17  10   1      112.56      118.72      1.58 o
  18  10   1        7.18        5.88      1.04 o
  19  10   1       18.92       20.94      1.33 o
  20  10   1        5.77        4.04      1.01 o
  21  10   1       47.88       44.06      1.44 o
  22  10   1        1.78        1.00      2.79 o
   1  11   1     1280.70     1180.29      5.53 o
   2  11   1     1500.10     1489.47      6.18 o
   3  11   1       15.44       24.90      1.40 o
   4  11   1     1179.97     1132.89      4.96 o
   5  11   1     2084.22     1998.28      8.55 o
   6  11   1      695.36      693.94      4.04 o
   7  11   1       13.57       16.67      1.32 o
   8  11   1     1483.48     1442.04      6.81 o
   9  11   1     1162.69     1137.06      5.71 o
  10  11   1      348.41      331.58      2.64 o
  11  11   1      125.76      134.65      1.88 o
  12  11   1     1477.46     1478.44      7.05 o
  13  11   1     1229.34     1254.66      6.11 o
  14  11   1      847.64      880.68      5.06 o
  15  11   1      276.34      273.25      2.63 o
  16  11   1       79.84       82.72      1.67 o
  17  11   1      126.28      131.43      1.79 o
  18  11   1       91.64       77.18      1.43 o
  19  11   1      300.74      327.08      2.51 o
  20  11   1        1.58        1.85      1.22 o
   0  12   1     3255.33     3212.04     20.17 o
   1  12   1       28.99       23.15      1.42 o
   2  12   1      397.68      373.90      2.66 o
   3  12   1     3067.42     3030.43     12.60 o
   4  12   1        2.11        1.26      0.92 o
   5  12   1      151.48      163.51      2.10 o
   6  12   1     2106.35     2065.95      9.46 o
   7  12   1        3.55        2.27      1.06 o
   8  12   1      102.30      108.70      1.78 o
   9  12   1      119.24       91.81      1.73 o
  10  12   1       16.28       20.96      1.29 o
  11  12   1       75.84       80.88      1.79 o
  12  12   1      219.09      240.54      2.39 o
  13  12   1      997.01      978.81      5.82 o
  14  12   1        6.97        9.17      1.32 o
  15  12   1        3.64        3.21      1.06 o
  16  12   1       98.62       99.59      1.64 o
  17  12   1       34.54       33.15      1.49 o
  18  12   1       11.88        5.99      1.09 o
  19  12   1        9.31        8.26      1.21 o
   1  13   1        4.06        3.33      1.12 o
   2  13   1       23.16       33.59      1.31 o
   3  13   1       22.05       30.87      1.25 o
   4  13   1       21.76       24.20      1.35 o
   5  13   1       24.14       29.83      1.46 o
   6  13   1      590.88      564.97      3.49 o
   7  13   1       26.56       31.66      1.40 o
   8  13   1      673.82      651.81      3.86 o
   9  13   1       26.46       30.69      1.37 o
  10  13   1      385.93      401.28      3.21 o
  11  13   1     1300.47     1291.62      6.63 o
  12  13   1      125.34      141.00      1.90 o
  13  13   1       48.80       47.95      1.47 o
  14  13   1       85.59      104.79      1.72 o
  15  13   1        0.87        0.67      0.81 o
  16  13   1        6.30        3.96      1.17 o
  17  13   1       49.48       44.63      1.76 o
  18  13   1      391.57      461.55      4.58 o
   0  14   1       58.17       50.12      2.30 o
   1  14   1      155.39      158.30      2.26 o
   2  14   1      158.02      139.19      1.85 o
   3  14   1      200.31      211.04      2.16 o
   4  14   1       81.06       83.31      1.87 o
   5  14   1       12.05       15.31      1.20 o
   6  14   1       64.40       70.03      1.79 o
   7  14   1      142.57      155.62      2.03 o
   8  14   1       16.31       13.00      1.11 o
   9  14   1     1191.00     1194.74      5.71 o
  10  14   1      654.29      671.16      4.09 o
  11  14   1      238.08      228.65      2.27 o
  12  14   1       12.92       11.54      1.22 o
  13  14   1      153.90      163.88      1.90 o
  14  14   1       43.38       34.70      1.20 o
  15  14   1        4.78        3.58      0.86 o
  16  14   1       90.12       99.92      1.77 o
   1  15   1       58.61       51.46      1.29 o
   2  15   1       23.72       17.09      1.24 o
   3  15   1        4.82        5.07      0.96 o
   4  15   1      121.17      124.81      1.96 o
   5  15   1      199.07      165.68      2.05 o
   6  15   1      898.08      901.36      5.12 o
   7  15   1       24.02       27.70      1.36 o
   8  15   1      107.11      100.34      1.74 o
   9  15   1      123.50      130.87      1.68 o
  10  15   1      495.33      522.02      3.10 o
  11  15   1      181.22      165.32      2.16 o
  12  15   1       19.71       12.68      1.00 o
  13  15   1        3.83        2.01      1.03 o
   0  16   1       22.75       28.14      2.78 o
   1  16   1       23.10       36.17      1.36 o
   2  16   1       28.27       30.21      1.22 o
   3  16   1        0.05        1.10      0.90 o
   4  16   1        0.19        0.10      0.80 o
   5  16   1        6.44        4.52      0.94 o
   6  16   1       65.62       74.93      1.46 o
   7  16   1       16.00        9.69      0.96 o
   8  16   1        0.12       -0.09      0.68 o
   9  16   1      220.71      201.62      3.27 o
  10  16   1      381.60      396.56      3.22 o
  11  16   1      132.38      156.14      2.50 o
   1  17   1       26.74       32.47      1.24 o
   2  17   1      199.97      225.35      2.44 o
   3  17   1       67.58       74.13      1.51 o
   4  17   1       32.27       31.80      1.37 o
   5  17   1       12.77       23.32      1.92 o
   6  17   1      126.47      130.50      2.06 o
   0   0   2    63204.43    68899.25    377.55 o
   1   0   2      388.10      448.87      1.52 o
   2   0   2    11850.00    10785.99     31.30 o
   3   0   2     1210.55     1088.96      5.33 o
   4   0   2      413.76      413.63      3.04 o
   5   0   2    97875.34   104937.00    471.89 o
   6   0   2    45544.43    45981.58    179.75 o
   7   0   2    21346.66    20611.90     70.39 o
   8   0   2     2750.44     2553.04      6.96 o
   9   0   2    38838.84    39353.34    153.11 o
  10   0   2     4441.88     4997.17     14.46 o
  11   0   2     9070.83    10154.61     36.39 o
  12   0   2     4777.87     5294.66     17.10 o
  13   0   2      429.59      403.66      3.01 o
  14   0   2     1646.36     1624.61      5.82 o
  15   0   2     9314.16     9519.11     42.74 o
  16   0   2       28.15       25.19      1.11 o
  17   0   2       85.62       85.62      2.51 o
  18   0   2       17.80       33.09      4.68 o
  19   0   2      247.57      252.84      3.96 o
  20   0   2       50.37       51.95      2.40 o
  21   0   2     1931.88     1891.80     13.27 o
  22   0   2       25.26       30.28      2.04 o
  23   0   2      504.71      469.72      5.96 o
  24   0   2       17.06       21.84      1.85 o
  25   0   2      167.33      132.69      3.07 o
  26   0   2      210.63      196.16      3.21 o
   1   1   2    28347.98    27815.74     67.53 o
   2   1   2       85.40       65.95      0.70 o
   3   1   2     1395.66     1338.26      2.69 o
   4   1   2    23165.52    22066.60     55.90 o
   5   1   2     3490.32     3440.98      8.77 o
   6   1   2       64.93       72.64      0.72 o
   7   1   2    11476.37    11297.36     25.76 o
   8   1   2    11422.88    11696.21     27.07 o
   9   1   2     1256.37     1218.63      2.72 o
  10   1   2      291.00      224.87      0.86 o
  11   1   2     1646.55     1784.00      3.85 o
  12   1   2       25.84       18.86      0.48 o
  13   1   2      490.65      492.96      1.59 o
  14   1   2       84.10       89.86      0.79 o
  15   1   2       17.39       15.61      0.64 o
  16   1   2       56.13       65.63      1.07 o
  17   1   2       82.55       70.59      1.47 o
  18   1   2      805.32      792.89      4.40 o
  19   1   2      110.38      113.79      1.99 o
  20   1   2       33.42       43.92      1.56 o
  21   1   2      820.54      789.80      5.11 o
  22   1   2       95.97       93.83      1.90 o
  23   1   2        1.54        3.63      1.28 o
  24   1   2      223.76      236.30      2.39 o
  25   1   2        2.42        2.48      1.14 o
  26   1   2       30.96       31.90      2.18 o
   0   2   2     1372.84     1345.28      3.93 o
   1   2   2        0.16       13.35      0.72 o
   2   2   2    37835.36    37096.95    100.05 o
   3   2   2     4649.80     4520.01      9.54 o
   4   2   2     4096.30     3856.64     10.86 o
   5   2   2      554.59      468.51      1.29 o
   6   2   2      836.54      801.46      2.44 o
   7   2   2      831.65      817.21      2.04 o
   8   2   2        5.98        7.70      0.46 o
   9   2   2      450.92      416.61      1.51 o
  10   2   2     2999.93     3299.31      7.81 o
  11   2   2        1.58        3.13      0.32 o
  12   2   2       73.17       71.52      0.66 o
  13   2   2      427.72      426.22      1.53 o
  14   2   2     1367.71     1343.91      3.62 o
  15   2   2      190.49      195.43      1.37 o
  16   2   2        0.17        3.33      0.88 o
  17   2   2      107.48      111.45      1.64 o
  18   2   2      439.73      438.00      2.94 o
  19   2   2      539.86      500.93      3.50 o
  20   2   2     2079.91     2003.91      9.96 o
  21   2   2      199.69      178.14      2.43 o
  22   2   2        0.07        0.40      1.02 o
  23   2   2        3.43        5.22      1.19 o
  24   2   2       92.22       86.73      1.72 o
  25   2   2        1.70        1.75      0.90 o
  26   2   2       63.39       59.38      1.67 o
   1   3   2       34.13       30.58      0.59 o
   2   3   2    13531.54    12843.91     29.92 o
   3   3   2    16405.09    15674.36     37.11 o
   4   3   2    10653.54    10450.22     23.58 o
   5   3   2     1560.92     1384.48      3.97 o
   6   3   2     1755.01     1767.42      4.30 o
   7   3   2      527.49      449.33      1.39 o
   8   3   2     2790.30     2902.41      6.42 o
   9   3   2      896.53      925.19      2.14 o
  10   3   2      613.65      608.70      1.56 o
  11   3   2       66.59       81.40      0.58 o
  12   3   2      126.36       93.03      0.68 o
  13   3   2      343.70      431.01      1.51 o
  14   3   2     1146.20     1142.08      3.58 o
  15   3   2      669.66      688.08      2.76 o
  16   3   2        3.38        9.38      1.14 o
  17   3   2        9.40       10.11      1.02 o
  18   3   2      621.93      623.38      3.89 o
  19   3   2       89.02       99.61      1.81 o
  20   3   2        1.53        2.79      1.11 o
  21   3   2        9.28       10.12      1.29 o
  22   3   2       15.68       17.78      1.38 o
  23   3   2      204.38      195.94      2.60 o
  24   3   2        5.69        6.51      1.19 o
  25   3   2       70.02       72.29      1.55 o
  26   3   2        3.12        1.98      1.11 o
   0   4   2    14325.91    13625.56     44.65 o
   1   4   2    25567.09    24554.66     63.98 o
   2   4   2     3780.69     3881.61      8.92 o
   3   4   2     1534.08     1503.70      3.44 o
   4   4   2     1040.86     1066.40      3.15 o
   5   4   2     1089.08     1089.51      3.01 o
   6   4   2        1.10        3.31      0.34 o
   7   4   2      371.45      424.30      1.32 o
   8   4   2      465.58      482.71      1.29 o
   9   4   2     1332.98     1452.12      3.41 o
  10   4   2       18.21       10.04      0.39 o
  11   4   2      205.57      199.01      0.87 o
  12   4   2      593.54      686.27      2.01 o
  13   4   2     2674.23     2753.65      6.95 o
  14   4   2     2556.33     2451.68      7.68 o
  15   4   2       81.87       78.82      1.14 o
  16   4   2       15.13       17.26      1.14 o
  17   4   2      288.40      283.58      2.55 o
  18   4   2     1395.93     1339.74      6.65 o
  19   4   2       45.61       56.35      1.63 o
  20   4   2      527.03      513.58      3.51 o
  21   4   2        8.03        7.19      1.36 o
  22   4   2      206.71      207.27      2.36 o
  23   4   2      182.44      191.48      2.24 o
  24   4   2        0.12       -0.07      0.88 o
  25   4   2       68.66       65.68      1.52 o
  26   4   2        8.65        4.34      1.43 o
   1   5   2     2529.26     2659.08      7.55 o
   2   5   2     4562.93     4461.14      9.77 o
   3   5   2     1246.79     1214.07      2.66 o
   4   5   2      517.51      548.88      1.55 o
   5   5   2      779.00      778.24      2.06 o
   6   5   2       29.73       19.42      0.47 o
   7   5   2        9.91       10.56      0.39 o
   8   5   2       10.78       16.72      0.64 o
   9   5   2     1325.74     1331.32      3.07 o
  10   5   2        0.82        4.65      0.46 o
  11   5   2       53.47       60.88      0.67 o
  12   5   2      437.94      441.28      1.56 o
  13   5   2     1597.21     1541.15      4.64 o
  14   5   2       39.09       48.30      1.11 o
  15   5   2       44.60       47.24      1.20 o
  16   5   2      200.63      201.09      1.88 o
  17   5   2     3056.33     3003.55     13.42 o
  18   5   2      308.77      304.63      2.64 o
  19   5   2       25.76       24.03      1.31 o
  20   5   2      278.04      274.52      2.83 o
  21   5   2      103.74      105.97      1.90 o
  22   5   2      210.32      207.54      2.49 o
  23   5   2       91.06       90.92      1.81 o
  24   5   2        3.76        2.41      1.12 o
  25   5   2        0.11        0.70      0.92 o
   0   6   2       88.20      121.31      0.98 o
   1   6   2      849.64      825.36      1.94 o
   2   6   2     6820.29     7293.70     16.37 o
   3   6   2     2046.02     2050.57      4.64 o
   4   6   2     1322.56     1306.42      2.93 o
   5   6   2       59.63       59.87      0.78 o
   6   6   2     4101.41     4315.11      9.48 o
   7   6   2      131.34      128.22      0.77 o
   8   6   2       21.36       16.97      0.50 o
   9   6   2      507.28      527.67      1.55 o
  10   6   2      674.95      787.44      2.19 o
  11   6   2      616.38      685.85      2.11 o
  12   6   2     1488.41     1475.01      4.64 o
  13   6   2       22.00       21.57      0.75 o
  14   6   2      662.77      680.98      3.42 o
  15   6   2      447.09      425.88      2.78 o
  16   6   2      411.55      387.82      3.06 o
  17   6   2      130.67      125.38      1.84 o
  18   6   2       31.15       28.81      1.39 o
  19   6   2      229.66      228.79      2.58 o
  20   6   2      211.78      203.47      2.40 o
  21   6   2       29.73       36.64      1.41 o
  22   6   2        4.87        4.93      1.05 o
  23   6   2       30.72       30.55      1.52 o
  24   6   2        0.05        0.39      0.79 o
  25   6   2       15.62        6.00      1.40 o
   1   7   2     1196.07     1207.34      2.81 o
   2   7   2     5684.01     6120.55     13.63 o
   3   7   2      163.65      142.52      0.90 o
   4   7   2      810.25      960.25      2.34 o
   5   7   2     2604.42     2637.82      5.91 o
   6   7   2     1047.07     1005.88      2.49 o
   7   7   2      109.14       89.93      0.69 o
   8   7   2      765.91      769.72      2.12 o
   9   7   2      292.99      288.30      1.19 o
  10   7   2       66.32       84.18      0.78 o
  11   7   2      303.84      322.54      1.77 o
  12   7   2      702.56      722.06      3.15 o
  13   7   2      245.88      238.69      1.93 o
  14   7   2      351.20      330.42      2.44 o
  15   7   2     1223.24     1139.70      5.18 o
  16   7   2      804.26      806.22      4.39 o
  17   7   2      248.17      267.83      2.25 o
  18   7   2      278.86      281.21      2.29 o
  19   7   2      499.96      521.26      3.63 o
  20   7   2      131.60      126.56      1.96 o
  21   7   2       10.61       10.19      1.33 o
  22   7   2       23.12       15.40      1.22 o
  23   7   2       28.06       30.18      1.72 o
  24   7   2        0.96        0.51      0.98 o
   0   8   2     1535.20     1645.64      5.51 o
   1   8   2      778.66      807.56      2.21 o
   2   8   2     1066.24     1082.61      2.71 o
   3   8   2       81.93       82.82      0.68 o
   4   8   2      150.15      144.94      0.84 o
   5   8   2      898.08      853.19      2.35 o
   6   8   2       48.00       71.33      0.73 o
   7   8   2      531.57      550.06      1.82 o
   8   8   2      340.27      369.15      1.54 o
   9   8   2      216.68      241.47      1.48 o
  10   8   2      159.91      172.64      1.57 o
  11   8   2        0.47        1.47      0.75 o
  12   8   2       98.88       96.67      1.35 o
  13   8   2     1863.94     1737.32      7.22 o
  14   8   2      683.86      662.79      3.78 o
  15   8   2      304.68      316.47      2.49 o
  16   8   2      120.42      123.58      1.82 o
  17   8   2      482.11      449.44      2.94 o
  18   8   2        2.87        8.59      1.07 o
  19   8   2       86.32       85.64      1.54 o
  20   8   2       13.87       16.80      1.27 o
  21   8   2       30.28       28.51      1.32 o
  22   8   2       45.67       40.32      1.28 o
  23   8   2       74.08       82.16      1.78 o
   1   9   2      115.54      119.84      1.10 o
   2   9   2        9.06        3.81      0.54 o
   3   9   2      161.99      151.08      0.94 o
   4   9   2      552.81      579.90      1.85 o
   5   9   2      304.75      290.41      1.38 o
   6   9   2     1855.98     1770.89      5.48 o
   7   9   2      808.66      834.63      3.18 o
   8   9   2       11.64       13.67      0.89 o
   9   9   2        3.49        5.30      1.01 o
  10   9   2        5.93        7.48      1.00 o
  11   9   2       65.44       79.49      1.50 o
  12   9   2       23.84       20.09      1.20 o
  13   9   2       97.95      110.06      1.93 o
  14   9   2      360.02      373.84      2.69 o
  15   9   2       34.09       36.95      1.37 o
  16   9   2      213.55      213.13      2.16 o
  17   9   2        9.48       14.41      1.38 o
  18   9   2       20.08       16.56      1.31 o
  19   9   2      163.82      189.01      1.96 o
  20   9   2        0.22        0.75      0.79 o
  21   9   2       11.76       10.50      1.16 o
  22   9   2       34.29       33.06      2.01 o
   0  10   2       28.09       44.47      2.09 o
   1  10   2      450.36      401.61      1.90 o
   2  10   2        0.83        3.78      0.55 o
   3  10   2      195.92      182.87      1.26 o
   4  10   2        0.30        4.24      0.65 o
   5  10   2      488.62      482.35      2.69 o
   6  10   2      125.25      116.33      1.37 o
   7  10   2        4.50        6.10      0.99 o
   8  10   2      625.27      608.28      3.29 o
   9  10   2      152.50      146.89      1.82 o
  10  10   2        0.86        3.42      0.94 o
  11  10   2       15.74       18.89      1.13 o
  12  10   2       56.91       62.40      1.48 o
  13  10   2       25.54       23.01      1.30 o
  14  10   2       20.17       20.81      1.22 o
  15  10   2       18.58       23.99      1.44 o
  16  10   2       32.66       41.36      1.38 o
  17  10   2       52.67       53.81      1.45 o
  18  10   2      258.42      254.59      2.21 o
  19  10   2       13.68       14.93      1.06 o
  20  10   2       66.84       68.75      1.47 o
  21  10   2      188.30      206.28      2.49 o
   1  11   2       98.96       84.74      1.31 o
   2  11   2      281.01      320.90      2.19 o
   3  11   2      337.60      358.29      2.32 o
   4  11   2      493.94      525.31      2.83 o
   5  11   2      310.34      315.35      2.17 o
   6  11   2       67.69       71.90      1.33 o
   7  11   2      782.48      760.79      4.05 o
   8  11   2      968.96      911.41      4.47 o
   9  11   2       14.45        9.19      1.01 o
  10  11   2      600.00      602.28      3.83 o
  11  11   2      299.35      295.11      2.58 o
  12  11   2        7.94        8.98      1.12 o
  13  11   2     1299.05     1297.15      6.72 o
  14  11   2      227.96      215.65      2.21 o
  15  11   2      103.00      113.15      1.73 o
  16  11   2        9.03        9.19      1.03 o
  17  11   2        4.02        6.31      1.06 o
  18  11   2        0.03        0.83      0.87 o
  19  11   2      545.43      596.88      4.73 o
  20  11   2      220.16      216.57      2.94 o
   0  12   2      962.99      938.00      6.21 o
   1  12   2     2699.57     2624.42     11.38 o
   2  12   2     2064.26     2031.95      9.39 o
   3  12   2      547.04      538.73      3.25 o
   4  12   2      739.35      741.64      4.02 o
   5  12   2      127.80      115.19      1.79 o
   6  12   2        1.50        1.74      1.04 o
   7  12   2      225.27      212.48      2.26 o
   8  12   2      566.73      532.16      3.58 o
   9  12   2      894.63      963.99      5.47 o
  10  12   2        2.00        1.68      1.09 o
  11  12   2        7.71        6.78      1.31 o
  12  12   2     1716.43     1778.28      9.38 o
  13  12   2       91.08      102.14      1.95 o
  14  12   2       19.35       25.98      1.43 o
  15  12   2     1311.07     1388.32      7.37 o
  16  12   2      205.15      211.15      2.36 o
  17  12   2        4.81        4.22      0.95 o
  18  12   2      121.23      131.26      1.86 o
  19  12   2        0.11        0.49      1.32 o
   1  13   2       65.68       71.49      1.75 o
   2  13   2      152.93      123.32      1.79 o
   3  13   2      156.79      143.81      1.95 o
   4  13   2      593.17      569.93      3.69 o
   5  13   2      684.67      650.54      3.97 o
   6  13   2     1259.40     1237.91      6.65 o
   7  13   2      169.84      172.55      2.24 o
   8  13   2     1799.39     1805.85      8.78 o
   9  13   2      177.23      169.88      2.12 o
  10  13   2      145.86      140.22      2.20 o
  11  13   2      129.12      155.29      2.22 o
  12  13   2       71.69       82.57      1.72 o
  13  13   2       77.69       78.80      1.68 o
  14  13   2      657.00      700.34      4.28 o
  15  13   2        9.11        6.09      1.16 o
  16  13   2       16.15        6.41      1.02 o
  17  13   2       16.43       17.44      1.76 o
   0  14   2       35.11       36.78      2.37 o
   1  14   2       41.44       52.35      1.63 o
   2  14   2      533.55      545.42      3.62 o
   3  14   2      106.21      117.20      1.86 o
   4  14   2       49.79       56.94      1.43 o
   5  14   2       22.03       25.03      1.31 o
   6  14   2      260.52      257.62      2.47 o
   7  14   2      331.57      331.12      2.68 o
   8  14   2      153.56      151.62      1.96 o
   9  14   2       47.32       52.09      1.63 o
  10  14   2      327.20      328.07      2.89 o
  11  14   2        7.05        4.48      1.09 o
  12  14   2      250.33      253.47      2.33 o
  13  14   2       18.44        8.99      1.00 o
  14  14   2        2.50        3.93      0.99 o
  15  14   2       45.48       41.19      1.41 o
  16  14   2       10.56        6.94      1.56 o
   1  15   2      829.31      812.83      4.81 o
   2  15   2      225.11      218.75      2.21 o
   3  15   2        6.33        6.92      1.15 o
   4  15   2       11.32       16.43      1.31 o
   5  15   2       67.04       74.14      1.75 o
   6  15   2        4.05        7.48      1.10 o
   7  15   2       54.20       60.62      1.53 o
   8  15   2        3.92        4.54      1.08 o
   9  15   2       58.37       50.06      1.36 o
  10  15   2       41.21       48.42      1.41 o
  11  15   2       52.80       41.63      1.32 o
  12  15   2        8.96        9.49      1.15 o
  13  15   2        3.74        2.26      1.01 o
   0  16   2      208.60      229.51      3.02 o
   1  16   2       89.56       85.81      1.80 o
   2  16   2       50.45       44.20      1.44 o
   3  16   2       60.21       83.30      1.42 o
   4  16   2      248.89      271.81      2.60 o
   5  16   2        6.20        3.31      1.10 o
   6  16   2       39.02       41.58      1.32 o
   7  16   2        0.40        0.19      0.65 o
   8  16   2       56.20       61.66      1.60 o
   9  16   2        1.62        1.00      0.96 o
  10  16   2        6.69        7.32      1.31 o
   1  17   2        3.98        2.49      0.96 o
   2  17   2       80.64       69.32      1.55 o
   3  17   2        1.07        1.81      0.82 o
   4  17   2        0.23        0.03      0.68 o
   5  17   2       10.14        6.11      1.26 o
   6  17   2        0.00        1.08      1.25 o
   1   1   3     6736.21     6179.14     12.37 o
   2   1   3    61767.67    62824.16    183.87 o
   3   1   3     3632.74     3274.18      8.48 o
   4   1   3    41227.73    41510.71    118.60 o
   5   1   3    31031.95    30248.77     83.14 o
   6   1   3     9601.51     9390.99     22.01 o
   7   1   3     5957.72     5769.60     16.78 o
   8   1   3      854.64      803.79      2.12 o
   9   1   3      693.53      755.03      2.09 o
  10   1   3      891.15      859.41      1.97 o
  11   1   3     3736.94     3994.37      9.18 o
  12   1   3      333.35      310.78      1.20 o
  13   1   3      126.40       96.34      0.73 o
  14   1   3      101.61       73.57      0.78 o
  15   1   3     1316.35     1280.54      4.87 o
  16   1   3        5.65        9.75      0.97 o
  17   1   3     1123.26     1078.64      4.99 o
  18   1   3       28.38       28.50      1.31 o
  19   1   3      197.53      179.37      2.38 o
  20   1   3      136.60      151.90      2.24 o
  21   1   3      287.13      268.62      2.77 o
  22   1   3       59.78       65.79      1.63 o
  23   1   3       35.27       29.13      1.46 o
  24   1   3       29.41       29.36      1.43 o
  25   1   3      180.87      162.13      1.86 o
  26   1   3       59.39       61.93      1.63 o
   0   2   3    86225.25    90358.22    420.08 o
   1   2   3    32194.71    31250.70     82.95 o
   2   2   3    11215.24    10852.14     23.93 o
   3   2   3     3189.76     3113.24      6.94 o
   4   2   3     2088.51     2154.96      5.38 o
   5   2   3      771.74      723.60      2.12 o
   6   2   3    10842.82    10512.81     24.55 o
   7   2   3     2535.96     2413.53      5.70 o
   8   2   3     3037.08     3237.40      8.55 o
   9   2   3      157.33      141.69      0.77 o
  10   2   3      701.61      715.39      1.79 o
  11   2   3       16.85       13.62      0.72 o
  12   2   3      940.64      859.73      2.29 o
  13   2   3     1400.53     1413.62      3.80 o
  14   2   3     2428.66     2458.69      7.01 o
  15   2   3       24.33       29.95      1.28 o
  16   2   3      367.05      352.25      2.36 o
  17   2   3      752.40      725.31      3.80 o
  18   2   3       99.16      102.27      1.64 o
  19   2   3       15.96       15.66      1.31 o
  20   2   3      524.30      507.42      3.77 o
  21   2   3       99.94       95.78      2.09 o
  22   2   3       37.92       37.63      1.50 o
  23   2   3      303.77      291.75      2.77 o
  24   2   3        1.24        1.03      0.94 o
  25   2   3      189.26      185.32      2.10 o
  26   2   3       33.43       44.46      1.51 o
   1   3   3     6560.73     6594.99     14.24 o
   2   3   3     2967.62     3099.43      6.55 o
   3   3   3        0.07        6.99      0.52 o
   4   3   3     2153.73     2001.61      5.18 o
   5   3   3     4567.21     4415.64      9.25 o
   6   3   3     1498.22     1458.08      3.41 o
   7   3   3     7801.54     7940.64     21.20 o
   8   3   3     2046.51     1906.92      4.81 o
   9   3   3       36.28       69.46      0.80 o
  10   3   3       40.79       42.19      0.61 o
  11   3   3       75.45       57.84      0.56 o
  12   3   3        1.56        5.75      0.48 o
  13   3   3      474.36      441.39      1.66 o
  14   3   3      444.22      431.69      1.89 o
  15   3   3      195.54      181.33      1.50 o
  16   3   3        1.25        2.80      0.90 o
  17   3   3     1006.88      977.93      4.70 o
  18   3   3      274.45      241.89      2.26 o
  19   3   3        0.76        2.82      1.01 o
  20   3   3        6.61        7.59      1.25 o
  21   3   3      585.82      562.80      4.17 o
  22   3   3       89.01       80.54      1.81 o
  23   3   3       64.74       78.99      1.83 o
  24   3   3      160.89      175.28      2.08 o
  25   3   3       47.64       32.18      1.19 o
  26   3   3        1.11        0.91      1.25 o
   0   4   3      104.66       61.93      1.40 o
   1   4   3      743.43      789.68      2.20 o
   2   4   3    14199.78    13873.46     34.00 o
   3   4   3     1355.83     1394.84      3.82 o
   4   4   3     4244.06     4256.25     10.04 o
   5   4   3       24.88       28.73      0.56 o
   6   4   3      161.57      144.21      0.77 o
   7   4   3     2056.14     2090.10      4.62 o
   8   4   3     2722.69     2934.10      6.54 o
   9   4   3     1212.06     1260.36      2.94 o
  10   4   3      112.44       94.10      0.69 o
  11   4   3      390.73      425.91      1.35 o
  12   4   3       57.98       59.28      0.67 o
  13   4   3       61.21       43.35      0.72 o
  14   4   3     1307.80     1303.14      4.82 o
  15   4   3      167.44      177.32      1.75 o
  16   4   3      438.50      425.64      2.77 o
  17   4   3     2066.73     1999.78      9.20 o
  18   4   3      103.13      126.05      2.01 o
  19   4   3       66.46       67.93      1.66 o
  20   4   3        1.06        3.07      1.11 o
  21   4   3        2.27        3.80      1.08 o
  22   4   3      147.53      149.94      2.14 o
  23   4   3      180.72      202.57      2.38 o
  24   4   3        8.09        3.64      0.98 o
  25   4   3       16.92       21.75      1.27 o
   1   5   3     4768.65     4832.48     13.42 o
   2   5   3       37.80       46.10      0.58 o
   3   5   3       19.35       29.78      0.50 o
   4   5   3    13464.74    13696.46     33.94 o
   5   5   3     3817.81     3756.06      9.04 o
   6   5   3      176.96      154.77      0.83 o
   7   5   3      329.18      457.69      1.79 o
   8   5   3      896.34      960.87      2.32 o
   9   5   3      656.04      695.47      1.99 o
  10   5   3     2650.65     2770.47      6.50 o
  11   5   3     2367.83     2330.13      5.84 o
  12   5   3      100.04       84.32      0.81 o
  13   5   3     1370.21     1445.68      4.79 o
  14   5   3       90.98      100.28      1.45 o
  15   5   3      489.52      504.11      2.90 o
  16   5   3      666.31      636.73      3.62 o
  17   5   3      111.27       96.99      1.74 o
  18   5   3      656.81      602.83      3.78 o
  19   5   3      200.41      190.20      2.14 o
  20   5   3       52.82       64.69      1.66 o
  21   5   3       33.35       45.24      1.49 o
  22   5   3       85.86       89.79      1.69 o
  23   5   3      322.98      370.04      3.07 o
  24   5   3        4.54        2.94      0.90 o
  25   5   3      112.02      116.66      1.95 o
   0   6   3     1481.44     1425.29      5.98 o
   1   6   3        0.02        5.90      0.43 o
   2   6   3      821.58      763.53      2.32 o
   3   6   3    13116.38    14355.96     38.46 o
   4   6   3     3498.24     3690.19      9.69 o
   5   6   3     6816.55     7254.92     17.06 o
   6   6   3        9.34       28.93      0.51 o
   7   6   3     1179.97     1260.09      3.06 o
   8   6   3     1114.38     1207.33      3.03 o
   9   6   3     4557.52     4931.56     11.52 o
  10   6   3      259.39      236.09      1.04 o
  11   6   3        0.05        3.06      0.47 o
  12   6   3      519.07      549.00      2.28 o
  13   6   3      605.05      605.70      2.92 o
  14   6   3      316.50      350.70      2.45 o
  15   6   3      233.32      224.21      2.05 o
  16   6   3       38.34       44.61      1.32 o
  17   6   3      579.95      576.68      3.65 o
  18   6   3       73.32       77.89      1.88 o
  19   6   3       56.76       47.24      1.49 o
  20   6   3      406.06      392.59      3.14 o
  21   6   3        0.62        0.94      0.98 o
  22   6   3      309.86      301.00      2.46 o
  23   6   3        9.26        8.87      0.96 o
  24   6   3      119.60      124.53      1.96 o
   1   7   3      921.94      923.62      2.47 o
   2   7   3     1223.60     1303.48      3.38 o
   3   7   3      508.81      523.46      1.69 o
   4   7   3     7614.28     7960.35     19.60 o
   5   7   3    15009.94    16234.64     44.94 o
   6   7   3      299.72      272.10      1.13 o
   7   7   3     3588.88     3786.31      9.15 o
   8   7   3      638.41      680.29      2.01 o
   9   7   3       23.94       30.18      0.70 o
  10   7   3      163.93      150.09      1.09 o
  11   7   3       80.00       81.08      1.06 o
  12   7   3      414.50      410.61      2.55 o
  13   7   3      668.62      679.33      3.59 o
  14   7   3      568.15      545.27      3.20 o
  15   7   3      844.32      844.70      4.60 o
  16   7   3      152.99      154.84      1.85 o
  17   7   3      216.29      224.37      2.32 o
  18   7   3       48.43       51.87      1.58 o
  19   7   3       82.68       88.52      1.74 o
  20   7   3      137.03      149.31      2.02 o
  21   7   3       14.57       12.64      1.19 o
  22   7   3      242.08      262.34      2.29 o
  23   7   3        0.63        1.03      0.90 o
  24   7   3       58.64       61.51      1.83 o
   0   8   3      800.40      663.68      2.65 o
   1   8   3     1643.98     1903.25      4.56 o
   2   8   3      554.52      556.48      1.74 o
   3   8   3       34.58       39.39      0.92 o
   4   8   3     2698.78     2848.38      7.51 o
   5   8   3      757.70      684.19      2.49 o
   6   8   3      156.32      162.00      1.05 o
   7   8   3       58.63       95.19      0.84 o
   8   8   3       22.77       25.99      0.70 o
   9   8   3      933.76      917.94      3.56 o
  10   8   3       55.08       66.58      1.25 o
  11   8   3     1435.13     1403.84      6.20 o
  12   8   3      961.28      934.51      4.66 o
  13   8   3      323.91      316.42      2.66 o
  14   8   3     1378.10     1321.04      6.43 o
  15   8   3      552.90      538.30      3.31 o
  16   8   3       12.61       17.00      1.19 o
  17   8   3      131.04      128.68      1.91 o
  18   8   3        3.29        2.98      1.11 o
  19   8   3       14.35       12.65      1.36 o
  20   8   3       46.33       50.31      1.57 o
  21   8   3        0.34        0.68      1.02 o
  22   8   3      105.77       95.18      1.71 o
  23   8   3       31.65       38.36      1.79 o
   1   9   3       42.98       44.36      0.69 o
   2   9   3      875.45      805.81      2.37 o
   3   9   3      223.49      227.06      1.14 o
   4   9   3     7217.61     7756.95     22.67 o
   5   9   3     3893.57     3957.48     12.12 o
   6   9   3        1.04        2.55      0.61 o
   7   9   3      152.84      142.55      1.24 o
   8   9   3     1084.82     1087.51      4.38 o
   9   9   3      673.23      624.61      3.38 o
  10   9   3      285.11      257.88      2.21 o
  11   9   3      104.97      105.88      1.65 o
  12   9   3      238.99      233.79      2.44 o
  13   9   3      235.70      217.82      2.55 o
  14   9   3      160.90      149.96      2.03 o
  15   9   3      345.76      339.16      2.87 o
  16   9   3      129.07      137.55      2.02 o
  17   9   3      378.35      394.53      2.98 o
  18   9   3       10.26       11.87      1.11 o
  19   9   3      371.17      396.39      2.96 o
  20   9   3      108.09      108.98      1.77 o
  21   9   3        4.75        2.52      0.97 o
  22   9   3        0.34        0.47      0.91 o
   0  10   3      469.84      445.75      2.98 o
   1  10   3      192.46      212.74      1.48 o
   2  10   3       11.30       15.78      0.72 o
   3  10   3      184.23      175.14      1.46 o
   4  10   3      940.30      942.15      3.79 o
   5  10   3      421.52      432.66      2.70 o
   6  10   3        1.46        4.79      0.90 o
   7  10   3      137.89      134.73      1.55 o
   8  10   3        6.37        9.20      0.98 o
   9  10   3      146.27      151.96      1.83 o
  10  10   3       11.11       17.27      1.23 o
  11  10   3      242.92      259.93      2.39 o
  12  10   3      505.40      511.69      3.61 o
  13  10   3      159.49      149.09      1.97 o
  14  10   3      365.74      384.91      2.95 o
  15  10   3      100.36       94.60      1.67 o
  16  10   3       56.99       51.39      1.34 o
  17  10   3      473.35      501.46      3.50 o
  18  10   3      307.36      325.30      2.69 o
  19  10   3       72.92       72.18      1.59 o
  20  10   3        7.38        5.78      0.95 o
  21  10   3        5.80        4.09      1.04 o
   1  11   3      206.21      217.04      1.77 o
   2  11   3        0.82        4.61      0.91 o
   3  11   3      589.82      586.88      3.19 o
   4  11   3     3112.78     3033.13     12.11 o
   5  11   3        0.98        2.00      0.94 o
   6  11   3       61.94       58.89      1.29 o
   7  11   3      107.56      118.61      1.71 o
   8  11   3     1884.51     1863.71      8.61 o
   9  11   3       26.61       33.85      1.56 o
  10  11   3      873.38      884.22      5.09 o
  11  11   3       97.12      108.06      1.90 o
  12  11   3      134.27      125.23      1.89 o
  13  11   3     1089.38     1046.10      5.34 o
  14  11   3        0.27        1.61      1.01 o
  15  11   3        1.43        3.97      1.01 o
  16  11   3       16.04       15.31      1.14 o
  17  11   3      205.72      221.88      2.14 o
  18  11   3       87.76       89.08      1.67 o
  19  11   3        0.08        0.11      0.83 o
  20  11   3       45.07       41.85      3.80 o
   0  12   3      471.56      437.28      4.32 o
   1  12   3     1475.26     1496.91      6.98 o
   2  12   3      627.74      654.00      3.71 o
   3  12   3      261.64      284.45      2.36 o
   4  12   3       39.35       40.35      1.92 o
   5  12   3      896.70      873.51      4.44 o
   6  12   3     1517.96     1522.36      6.99 o
   7  12   3      427.12      363.82      2.91 o
   8  12   3     1147.00     1119.48      5.87 o
   9  12   3       10.43        5.26      1.16 o
  10  12   3       62.11       59.62      1.62 o
  11  12   3      572.95      605.82      4.20 o
  12  12   3      362.06      388.03      3.01 o
  13  12   3      115.38      138.20      1.96 o
  14  12   3      114.93      108.97      1.83 o
  15  12   3      251.57      264.39      2.55 o
  16  12   3       15.36       11.01      1.28 o
  17  12   3      131.83      138.64      2.26 o
  18  12   3       59.16       64.63      1.53 o
  19  12   3        5.70        4.87      1.78 o
   1  13   3      358.12      343.70      3.05 o
   2  13   3      799.48      806.11      4.78 o
   3  13   3      155.90      150.06      2.12 o
   4  13   3      758.96      744.61      4.39 o
   5  13   3      113.56      123.64      2.13 o
   6  13   3       16.48       20.59      1.50 o
   7  13   3      536.82      524.81      3.69 o
   8  13   3       88.08       68.00      2.15 o
   9  13   3      301.74      304.11      2.82 o
  10  13   3      207.16      197.90      2.36 o
  11  13   3      514.23      515.42      3.73 o
  12  13   3       39.05       44.52      1.51 o
  13  13   3      347.30      352.03      2.67 o
  14  13   3       13.33       13.89      1.26 o
  15  13   3      140.09      148.29      1.70 o
  16  13   3       22.84       16.42      1.14 o
  17  13   3        3.82        2.34      1.07 o
   0  14   3       26.80       23.12      2.09 o
   1  14   3       18.70       30.11      2.68 o
   2  14   3        0.12        2.61      1.04 o
   3  14   3        2.27        2.30      1.02 o
   4  14   3       10.22        7.89      1.16 o
   5  14   3       48.83       53.17      1.57 o
   6  14   3       11.53       17.15      1.29 o
   7  14   3        3.88        1.95      1.25 o
   8  14   3        0.06        4.78      1.36 o
   9  14   3        7.47        5.78      1.46 o
  10  14   3      232.95      219.39      2.59 o
  11  14   3      644.92      661.43      4.21 o
  12  14   3       94.84      100.64      1.80 o
  13  14   3       68.94       57.85      1.39 o
  14  14   3        7.91        6.33      1.05 o
  15  14   3        2.23        1.57      0.93 o
   1  15   3       23.84       24.59      1.45 o
   2  15   3       42.99       49.05      1.58 o
   3  15   3        2.59        2.39      1.00 o
   4  15   3        3.17        1.94      0.93 o
   5  15   3       20.59       19.95      1.21 o
   6  15   3      534.59      556.56      3.63 o
   7  15   3        0.15        0.39      1.08 o
   8  15   3       38.23       34.78      1.53 o
   9  15   3       66.04       65.67      1.72 o
  10  15   3     1216.16     1176.13      6.32 o
  11  15   3       21.29       23.15      1.89 o
  12  15   3       35.36       37.66      1.24 o
  13  15   3        5.60        5.71      1.05 o
   0  16   3       29.65       25.33      1.68 o
   1  16   3      190.28      204.73      2.07 o
   2  16   3       44.05       36.16      1.31 o
   3  16   3       52.25       51.36      1.54 o
   4  16   3        0.10        1.02      0.94 o
   5  16   3        0.66        1.34      0.93 o
   6  16   3       40.91       40.97      1.39 o
   7  16   3        0.07        0.84      0.94 o
   8  16   3        1.78        0.99      0.91 o
   9  16   3       30.13       39.14      1.82 o
  10  16   3      326.95      366.55      3.16 o
   1  17   3       30.48       49.92      1.28 o
   2  17   3       14.74        7.81      0.99 o
   3  17   3       78.82       97.42      1.80 o
   4  17   3      101.27      113.39      1.82 o
   5  17   3       12.12        8.11      1.11 o
   0   0   4     8652.57     8133.02     32.95 o
   1   0   4    18110.79    17591.24     57.19 o
   2   0   4     4123.52     4200.70     11.30 o
   3   0   4     7985.81     7573.28     23.06 o
   4   0   4    19914.40    18712.20     66.79 o
   5   0   4     8057.78     7777.15     25.59 o
   6   0   4       30.00       45.49      1.41 o
   7   0   4      746.31      749.45      2.53 o
   8   0   4        9.55       10.18      0.46 o
   9   0   4       38.90       37.62      0.84 o
  10   0   4    15274.98    16738.11     65.31 o
  11   0   4       26.00        3.79      0.73 o
  12   0   4       39.13       37.19      1.17 o
  13   0   4     1297.84     1378.52      5.28 o
  14   0   4      437.79      405.05      2.50 o
  15   0   4      210.66      215.92      2.64 o
  16   0   4     2079.68     2059.75     12.06 o
  17   0   4      499.42      527.22      4.53 o
  18   0   4      141.04      117.18      2.43 o
  19   0   4     1354.60     1370.49      9.85 o
  20   0   4     3583.36     3457.74     23.51 o
  21   0   4        0.13        1.71      1.58 o
  22   0   4      654.26      605.40      5.51 o
  23   0   4      615.04      610.39      5.33 o
  24   0   4      238.80      220.98      3.04 o
  25   0   4      203.45      216.87      2.62 o
  26   0   4        9.05        4.99      1.61 o
   1   1   4     7026.36     6758.65     13.76 o
   2   1   4     2327.22     2111.29      4.50 o
   3   1   4     5905.14     5592.37     12.03 o
   4   1   4    17609.20    17013.13     42.28 o
   5   1   4     4166.77     4175.77     10.09 o
   6   1   4    19407.95    19058.03     48.78 o
   7   1   4    27081.13    27046.30     75.79 o
   8   1   4     3457.12     3459.52      7.98 o
   9   1   4    10164.71    11013.23     27.79 o
  10   1   4       13.63       29.53      0.46 o
  11   1   4     2491.20     2597.55      6.35 o
  12   1   4     8789.61     9373.69     25.86 o
  13   1   4     1268.21     1379.34      3.80 o
  14   1   4       29.26       28.68      0.74 o
  15   1   4      207.34      202.30      1.68 o
  16   1   4      331.72      305.20      2.29 o
  17   1   4      393.48      393.57      2.80 o
  18   1   4       42.63       46.85      1.44 o
  19   1   4     1616.88     1550.11      7.26 o
  20   1   4      298.00      326.03      2.88 o
  21   1   4      161.56      134.99      2.05 o
  22   1   4        1.10        1.96      1.08 o
  23   1   4      162.35      154.56      2.11 o
  24   1   4       49.47       47.83      1.30 o
  25   1   4        0.02        1.26      0.87 o
  26   1   4        2.29        2.14      1.22 o
   0   2   4    18098.34    17690.88     61.01 o
   1   2   4     2451.90     2530.07      5.31 o
   2   2   4     1865.64     1782.87      4.60 o
   3   2   4      418.56      373.08      1.37 o
   4   2   4     2466.95     2461.39      5.00 o
   5   2   4     4880.15     4846.30     10.51 o
   6   2   4     3090.05     2998.96      6.87 o
   7   2   4     5271.29     5516.59     12.52 o
   8   2   4     1212.85     1255.23      3.29 o
   9   2   4       80.50       63.86      1.01 o
  10   2   4      650.63      701.56      1.99 o
  11   2   4      201.50      252.55      1.14 o
  12   2   4     1799.05     2042.25      5.34 o
  13   2   4      227.16      225.76      1.20 o
  14   2   4      301.19      299.25      1.64 o
  15   2   4        5.87       11.99      0.86 o
  16   2   4      318.61      308.25      2.30 o
  17   2   4      590.41      582.79      3.33 o
  18   2   4        4.39        6.21      1.17 o
  19   2   4      401.94      400.19      2.98 o
  20   2   4     1375.85     1390.54      7.02 o
  21   2   4      939.64      907.13      5.14 o
  22   2   4       18.69       19.33      1.39 o
  23   2   4       69.18       51.24      1.77 o
  24   2   4      266.70      240.22      2.47 o
  25   2   4       13.65        8.83      1.09 o
  26   2   4        5.65        6.00      1.16 o
   1   3   4     7625.47     7383.68     16.00 o
   2   3   4     7810.25     7566.08     16.46 o
   3   3   4     7720.42     7513.00     16.52 o
   4   3   4    12738.05    12548.76     30.40 o
   5   3   4     1295.64     1318.19      2.85 o
   6   3   4     1412.37     1417.29      3.38 o
   7   3   4     1324.55     1470.22      4.39 o
   8   3   4      124.98      139.47      0.75 o
   9   3   4      684.97      749.74      1.99 o
  10   3   4     1037.40     1118.04      2.82 o
  11   3   4      273.07      275.00      1.10 o
  12   3   4      141.17      161.97      0.91 o
  13   3   4       10.59       14.54      0.67 o
  14   3   4      696.21      712.89      3.05 o
  15   3   4      764.66      724.77      3.48 o
  16   3   4       39.36       41.24      1.28 o
  17   3   4       91.47       81.06      1.56 o
  18   3   4      273.25      272.69      2.57 o
  19   3   4      563.00      578.63      3.72 o
  20   3   4       13.29        8.05      1.22 o
  21   3   4       25.27       19.20      1.44 o
  22   3   4       11.30       10.43      1.36 o
  23   3   4      254.56      255.34      3.37 o
  24   3   4       32.60       29.24      1.36 o
  25   3   4      104.79      103.83      1.50 o
   0   4   4     1786.78     1739.17      7.50 o
   1   4   4    13408.94    13250.67     32.28 o
   2   4   4     1764.65     1769.11      4.44 o
   3   4   4      945.75      921.08      2.08 o
   4   4   4     1002.53      889.20      2.50 o
   5   4   4     3282.78     3351.57      8.61 o
   6   4   4     3605.29     3284.95      9.36 o
   7   4   4    12488.47    13456.07     34.84 o
   8   4   4     5970.35     6335.81     14.74 o
   9   4   4     5260.41     5543.16     13.24 o
  10   4   4      582.80      557.16      1.66 o
  11   4   4      545.51      555.40      1.73 o
  12   4   4       13.99       19.64      0.67 o
  13   4   4      347.52      314.95      1.56 o
  14   4   4      513.42      495.71      2.65 o
  15   4   4        5.10        8.57      1.03 o
  16   4   4       24.22       20.34      1.24 o
  17   4   4      783.53      775.71      4.31 o
  18   4   4      115.67      101.85      1.66 o
  19   4   4      530.51      504.17      3.39 o
  20   4   4      138.57      139.61      1.98 o
  21   4   4       83.79       90.18      1.67 o
  22   4   4      132.45      130.64      2.00 o
  23   4   4        0.38        0.67      1.05 o
  24   4   4       41.11       45.75      1.59 o
  25   4   4        3.27        2.13      1.19 o
   1   5   4     4730.64     5089.40     11.43 o
   2   5   4     2275.46     2398.47      5.62 o
   3   5   4       34.44       59.53      0.78 o
   4   5   4      300.92      345.52      1.46 o
   5   5   4     4922.81     5158.55     12.91 o
   6   5   4     1943.23     1905.31      4.76 o
   7   5   4      176.60      205.87      0.99 o
   8   5   4     3910.37     4385.61     10.51 o
   9   5   4      194.03      174.67      0.98 o
  10   5   4      283.68      321.46      1.29 o
  11   5   4        8.48       18.32      0.56 o
  12   5   4      921.85      820.12      2.79 o
  13   5   4     1380.90     1372.93      4.94 o
  14   5   4       22.73       36.91      1.19 o
  15   5   4      200.39      206.02      2.07 o
  16   5   4        0.42        1.93      0.93 o
  17   5   4      625.58      582.17      3.65 o
  18   5   4      161.09      187.49      2.04 o
  19   5   4      713.18      699.17      4.17 o
  20   5   4        0.24        0.79      0.90 o
  21   5   4        6.73        5.05      1.03 o
  22   5   4      536.43      539.69      3.50 o
  23   5   4      185.00      188.44      1.90 o
  24   5   4       49.60       51.05      1.73 o
  25   5   4       14.02        9.63      1.30 o
   0   6   4      872.90      824.84      3.05 o
   1   6   4     3863.66     3921.06      8.89 o
   2   6   4      579.66      568.95      2.15 o
   3   6   4     3227.28     3359.21      8.64 o
   4   6   4      401.25      388.71      1.39 o
   5   6   4     3860.59     4264.28     10.31 o
   6   6   4     5160.98     5870.89     14.75 o
   7   6   4      226.35      236.98      1.05 o
   8   6   4       58.37       56.05      0.67 o
   9   6   4      481.73      509.77      1.74 o
  10   6   4      240.75      260.73      1.18 o
  11   6   4       58.55       48.00      0.87 o
  12   6   4     1338.87     1302.79      4.54 o
  13   6   4       20.99       26.50      1.03 o
  14   6   4       59.87       58.84      1.35 o
  15   6   4      757.40      725.69      4.14 o
  16   6   4      759.45      792.71      4.48 o
  17   6   4       50.89       55.27      1.72 o
  18   6   4      447.45      459.54      3.29 o
  19   6   4       42.05       51.80      1.80 o
  20   6   4        1.42        2.65      1.19 o
  21   6   4      130.84      137.86      2.06 o
  22   6   4      107.56      117.18      2.13 o
  23   6   4        1.20        1.42      0.87 o
  24   6   4        0.33       -0.22      1.04 o
   1   7   4      411.04      443.89      1.78 o
   2   7   4     1124.55     1236.31      3.20 o
   3   7   4     1185.46     1233.43      3.20 o
   4   7   4      581.96      605.04      1.87 o
   5   7   4     2654.29     2625.25      6.48 o
   6   7   4        1.66        3.32      0.49 o
   7   7   4      106.97      114.47      0.78 o
   8   7   4      913.32      874.30      2.58 o
   9   7   4      104.22      102.99      0.91 o
  10   7   4        1.17        5.12      0.60 o
  11   7   4     1785.15     1708.13      6.28 o
  12   7   4      175.92      173.18      1.81 o
  13   7   4       14.58       21.85      1.30 o
  14   7   4      320.83      318.28      2.69 o
  15   7   4      470.50      436.32      3.53 o
  16   7   4      304.75      303.15      3.02 o
  17   7   4      171.12      170.66      2.39 o
  18   7   4       58.23       53.55      1.75 o
  19   7   4        0.50        2.44      1.25 o
  20   7   4      164.65      170.37      2.43 o
  21   7   4       13.96       19.79      1.36 o
  22   7   4       14.53       11.44      1.36 o
  23   7   4       13.41        9.11      1.17 o
  24   7   4        0.96        0.51      1.15 o
   0   8   4       35.82       45.37      1.14 o
   1   8   4     4230.40     4436.61     11.01 o
   2   8   4      292.10      281.25      1.15 o
   3   8   4       38.77       66.20      0.69 o
   4   8   4     1214.31     1165.96      3.13 o
   5   8   4       64.72       79.75      0.80 o
   6   8   4      496.55      518.32      1.74 o
   7   8   4     1476.14     1504.40      4.60 o
   8   8   4      119.68       94.94      1.12 o
   9   8   4      115.72      107.10      1.39 o
  10   8   4        4.33        7.97      0.96 o
  11   8   4       81.97       91.15      1.72 o
  12   8   4      452.01      448.44      3.04 o
  13   8   4      708.18      665.39      3.82 o
  14   8   4       68.87       76.21      1.65 o
  15   8   4      306.49      320.73      2.75 o
  16   8   4        2.01        2.66      1.15 o
  17   8   4       23.26       24.71      1.40 o
  18   8   4        6.02        5.13      1.36 o
  19   8   4        0.00        2.07      1.11 o
  20   8   4       19.25       15.14      1.44 o
  21   8   4       48.19       49.54      1.41 o
  22   8   4       43.07       45.79      2.17 o
  23   8   4        9.78        2.86      1.01 o
   1   9   4     1404.80     1450.10      4.05 o
   2   9   4      213.74      177.91      1.23 o
   3   9   4      233.09      202.90      1.19 o
   4   9   4       57.54       61.77      0.89 o
   5   9   4       15.82       21.67      0.77 o
   6   9   4      105.66      113.02      1.20 o
   7   9   4     1325.09     1240.66      4.96 o
   8   9   4        1.55        3.09      0.84 o
   9   9   4      581.39      623.01      3.50 o
  10   9   4      191.09      180.92      2.03 o
  11   9   4        0.18        1.78      1.11 o
  12   9   4        6.52        9.12      1.28 o
  13   9   4        2.90        4.62      1.23 o
  14   9   4      157.68      138.55      1.91 o
  15   9   4      157.92      141.65      1.97 o
  16   9   4       51.29       46.76      1.62 o
  17   9   4       71.42       71.91      1.82 o
  18   9   4      236.53      252.65      2.49 o
  19   9   4       24.11       23.21      1.51 o
  20   9   4        9.85        9.54      1.03 o
  21   9   4      119.59      136.39      1.79 o
  22   9   4       11.71        9.08      1.39 o
   0  10   4       49.17       39.04      2.30 o
   1  10   4      905.19      823.96      3.94 o
   2  10   4       66.99       72.88      1.77 o
   3  10   4     1877.71     1847.87      7.51 o
   4  10   4      219.83      205.59      1.88 o
   5  10   4       12.98       14.64      0.89 o
   6  10   4       82.62       80.94      1.55 o
   7  10   4      461.67      443.36      2.74 o
   8  10   4      969.92      945.75      4.64 o
   9  10   4      402.98      390.94      2.91 o
  10  10   4      327.96      318.77      2.71 o
  11  10   4       15.72       14.81      1.20 o
  12  10   4        0.24        2.64      1.23 o
  13  10   4      984.55      970.10      5.37 o
  14  10   4      182.13      172.55      2.05 o
  15  10   4        1.01        1.68      1.03 o
  16  10   4        0.03        0.95      1.03 o
  17  10   4       87.43       83.92      1.65 o
  18  10   4       79.79       92.76      1.77 o
  19  10   4       37.17       37.66      1.27 o
  20  10   4       22.54       21.85      1.45 o
  21  10   4       22.48       21.74      1.67 o
   1  11   4       49.83       49.14      1.54 o
   2  11   4     4003.64     3917.35     17.87 o
   3  11   4      760.90      714.26      4.26 o
   4  11   4     2007.01     1962.55      8.54 o
   5  11   4     1130.82     1037.66      4.97 o
   6  11   4     1298.33     1330.61      6.31 o
   7  11   4     1390.65     1308.03      6.63 o
   8  11   4      191.07      184.13      2.25 o
   9  11   4       20.44       24.40      1.52 o
  10  11   4       61.23       63.81      1.59 o
  11  11   4        0.58        0.37      0.98 o
  12  11   4      288.94      298.66      2.79 o
  13  11   4      135.00      155.36      2.04 o
  14  11   4       26.42       38.85      1.42 o
  15  11   4        0.11        2.05      0.89 o
  16  11   4        0.07        1.07      0.83 o
  17  11   4      336.90      331.22      2.73 o
  18  11   4       84.26      101.36      1.63 o
  19  11   4        0.08        0.51      0.78 o
  20  11   4      184.95      191.52      2.95 o
   0  12   4     2865.02     2701.63     17.11 o
   1  12   4      207.53      181.32      2.19 o
   2  12   4      712.89      674.41      4.60 o
   3  12   4       72.92       82.04      1.61 o
   4  12   4      105.69       98.44      1.84 o
   5  12   4        0.17        4.53      1.11 o
   6  12   4     2841.97     2773.54     12.72 o
   7  12   4      219.26      221.33      2.81 o
   8  12   4      993.74      988.13      5.90 o
   9  12   4        6.77        6.64      1.34 o
  10  12   4     1827.73     1787.12      8.91 o
  11  12   4      650.01      639.13      4.33 o
  12  12   4       12.39       10.22      1.35 o
  13  12   4       19.05       19.83      1.45 o
  14  12   4      124.74      133.87      1.97 o
  15  12   4        0.76        0.53      0.86 o
  16  12   4     1057.21     1118.78      5.37 o
  17  12   4       42.46       34.47      1.15 o
  18  12   4       87.26       93.21      1.67 o
   1  13   4     2480.70     2356.05     10.90 o
   2  13   4     1856.27     1822.87      8.62 o
   3  13   4      405.78      397.76      3.82 o
   4  13   4       33.99       39.09      1.37 o
   5  13   4      198.22      184.51      1.98 o
   6  13   4     1366.53     1316.43      6.67 o
   7  13   4     2110.43     1960.15     10.15 o
   8  13   4      378.35      392.52      3.58 o
   9  13   4       75.65       79.31      1.97 o
  10  13   4       28.71       28.02      1.56 o
  11  13   4      182.59      198.92      2.28 o
  12  13   4        7.81        5.97      1.21 o
  13  13   4      302.79      330.82      2.95 o
  14  13   4        0.84        1.52      0.95 o
  15  13   4        9.27        4.96      1.03 o
  16  13   4      412.32      425.43      4.07 o
  17  13   4       83.52       81.89      1.84 o
   0  14   4        4.04        5.72      1.65 o
   1  14   4      755.26      719.21      4.80 o
   2  14   4       54.40       41.80      1.55 o
   3  14   4      429.97      400.65      2.99 o
   4  14   4      175.69      176.62      1.98 o
   5  14   4       89.82       87.67      1.69 o
   6  14   4      168.48      164.06      2.42 o
   7  14   4      261.13      250.20      2.75 o
   8  14   4      359.90      312.13      2.98 o
   9  14   4       28.40       25.85      1.62 o
  10  14   4       28.98       19.44      1.62 o
  11  14   4        6.04        2.45      1.21 o
  12  14   4       42.88       37.95      1.43 o
  13  14   4       49.41       56.76      1.37 o
  14  14   4       46.06       63.42      1.62 o
  15  14   4       37.60       41.83      1.65 o
   1  15   4        0.94        3.35      1.17 o
   2  15   4       24.94       29.30      1.34 o
   3  15   4       34.95       25.16      1.23 o
   4  15   4        5.37       11.38      0.95 o
   5  15   4       32.21       23.56      1.27 o
   6  15   4       91.90       84.09      1.88 o
   7  15   4       46.78       40.55      1.73 o
   8  15   4       24.64       26.57      2.59 o
   9  15   4      118.37      110.27      1.89 o
  10  15   4      150.65      173.51      2.13 o
  11  15   4        0.33        0.46      0.84 o
  12  15   4       58.95       62.51      1.61 o
  13  15   4       70.26       86.79      2.71 o
   0  16   4      180.64      177.58      3.18 o
   1  16   4       16.12       21.88      1.33 o
   2  16   4        6.51        6.67      0.98 o
   3  16   4       95.79       86.52      1.44 o
   4  16   4       11.51        7.63      1.04 o
   5  16   4       68.50       64.59      2.31 o
   6  16   4       14.62        7.44      1.02 o
   7  16   4        0.24       -0.38      0.84 o
   8  16   4      365.50      404.24      3.02 o
   9  16   4        0.79        3.56      1.11 o
   1  17   4       53.77       49.80      1.42 o
   2  17   4        1.20        2.10      1.07 o
   3  17   4      103.87      124.77      2.09 o
   4  17   4        0.79        0.64      0.93 o
   1   1   5    10793.12    10326.22     22.19 o
   2   1   5     6158.90     5883.06     12.06 o
   3   1   5     6918.55     6719.69     13.93 o
   4   1   5     5777.15     5776.54     12.15 o
   5   1   5      104.89      109.31      0.76 o
   6   1   5      486.22      441.17      1.59 o
   7   1   5     2600.22     2591.43      5.95 o
   8   1   5       15.91       20.70      0.48 o
   9   1   5     5320.24     5551.03     13.21 o
  10   1   5      724.26      763.11      2.27 o
  11   1   5     1625.21     1596.33      4.30 o
  12   1   5       96.18      131.59      0.99 o
  13   1   5     1029.77     1012.11      3.04 o
  14   1   5       10.39       10.19      0.72 o
  15   1   5      146.92      133.18      1.62 o
  16   1   5        4.33        7.08      1.04 o
  17   1   5      175.61      182.79      1.98 o
  18   1   5      993.86     1010.98      5.02 o
  19   1   5      335.18      327.97      2.61 o
  20   1   5       35.10       41.99      1.47 o
  21   1   5      104.70      103.44      1.75 o
  22   1   5       43.63       35.94      1.40 o
  23   1   5       60.50       56.74      1.51 o
  24   1   5     1005.52     1049.21      5.37 o
  25   1   5      378.79      362.51      3.91 o
   0   2   5     1866.70     1834.55      5.11 o
   1   2   5        0.87        2.76      0.30 o
   2   2   5      204.57      197.06      1.22 o
   3   2   5      284.80      341.10      1.13 o
   4   2   5    15289.79    15141.97     36.52 o
   5   2   5    12922.02    12609.29     30.42 o
   6   2   5      495.94      490.86      1.84 o
   7   2   5     1991.07     2073.57      5.07 o
   8   2   5     1401.46     1504.15      3.92 o
   9   2   5       63.43       62.62      1.07 o
  10   2   5       25.09       21.52      0.55 o
  11   2   5      966.54     1036.65      3.02 o
  12   2   5     1198.85     1198.80      3.37 o
  13   2   5       14.11       27.37      0.76 o
  14   2   5      323.76      319.84      1.90 o
  15   2   5      438.21      452.87      2.60 o
  16   2   5        0.59        3.20      0.84 o
  17   2   5      769.68      711.46      3.82 o
  18   2   5       46.11       39.92      1.44 o
  19   2   5      396.38      388.43      2.80 o
  20   2   5      522.63      492.34      3.25 o
  21   2   5       23.95       26.01      1.40 o
  22   2   5       54.03       41.13      1.54 o
  23   2   5       40.70       35.15      1.37 o
  24   2   5        0.05        0.49      0.85 o
  25   2   5       84.48       77.73      1.49 o
   1   3   5     6158.35     6167.46     13.41 o
   2   3   5     1241.14     1287.14      2.78 o
   3   3   5    12149.27    11964.54     27.96 o
   4   3   5       60.15       63.78      0.54 o
   5   3   5     3861.63     3983.79      8.68 o
   6   3   5    10667.13    11077.26     27.38 o
   7   3   5       52.13      113.79      0.93 o
   8   3   5      404.27      379.19      1.31 o
   9   3   5     2308.65     2406.68      5.76 o
  10   3   5      227.52      204.33      0.92 o
  11   3   5      611.49      614.19      2.03 o
  12   3   5      747.43      825.20      2.57 o
  13   3   5        3.90        6.00      0.58 o
  14   3   5       79.74       75.59      1.24 o
  15   3   5        4.62        8.02      0.93 o
  16   3   5      170.65      177.16      1.78 o
  17   3   5      680.75      668.64      3.74 o
  18   3   5       49.19       38.51      1.45 o
  19   3   5       22.04       16.64      1.32 o
  20   3   5       72.76       65.38      1.52 o
  21   3   5       30.02       22.61      1.36 o
  22   3   5       92.22      101.08      1.78 o
  23   3   5       97.39      105.51      2.30 o
  24   3   5       18.61       10.75      1.18 o
  25   3   5        3.85        2.64      1.12 o
   0   4   5      957.65     1010.62      3.94 o
   1   4   5        0.95       16.72      0.57 o
   2   4   5     2313.68     2210.00      5.11 o
   3   4   5      301.19      263.48      1.19 o
   4   4   5       24.76       22.63      0.82 o
   5   4   5      271.07      254.73      0.93 o
   6   4   5     2210.94     2582.65      5.72 o
   7   4   5      264.39      280.81      1.03 o
   8   4   5      282.20      335.07      1.32 o
   9   4   5      752.95      637.89      1.86 o
  10   4   5     1127.00     1064.57      2.94 o
  11   4   5       98.20      122.51      0.84 o
  12   4   5      106.56      106.37      1.09 o
  13   4   5      168.93      151.56      1.40 o
  14   4   5      195.34      197.59      1.86 o
  15   4   5      804.18      782.86      3.94 o
  16   4   5        4.49       11.82      1.17 o
  17   4   5      209.17      185.68      2.16 o
  18   4   5       62.18       54.26      1.44 o
  19   4   5      127.74      130.00      1.82 o
  20   4   5       69.29       63.16      1.75 o
  21   4   5      166.90      163.35      2.10 o
  22   4   5      138.35      158.06      2.06 o
  23   4   5        7.01        6.75      1.12 o
  24   4   5        4.01        1.36      0.91 o
  25   4   5       26.64       11.64      1.35 o
   1   5   5       25.08       42.59      0.94 o
   2   5   5       58.25       68.99      0.58 o
   3   5   5      495.37      509.65      1.67 o
   4   5   5       73.26       62.56      0.65 o
   5   5   5      427.19      412.18      1.33 o
   6   5   5       34.42       70.12      0.97 o
   7   5   5     2814.75     3011.92      7.70 o
   8   5   5     2021.53     2159.58      5.52 o
   9   5   5      852.74      907.57      2.67 o
  10   5   5       51.65       52.32      0.70 o
  11   5   5      758.75      710.97      2.59 o
  12   5   5      120.93      108.93      1.11 o
  13   5   5        0.25        0.94      0.78 o
  14   5   5      264.52      265.83      2.25 o
  15   5   5      367.58      392.12      2.91 o
  16   5   5       30.94       35.16      1.48 o
  17   5   5       59.79       59.97      1.68 o
  18   5   5      402.83      363.81      2.94 o
  19   5   5      234.57      215.29      2.48 o
  20   5   5       16.79       21.40      1.28 o
  21   5   5      195.50      205.22      2.41 o
  22   5   5      245.30      251.77      2.49 o
  23   5   5      195.59      203.36      2.31 o
  24   5   5        1.21        1.02      0.96 o
   0   6   5     2793.11     2871.55     11.94 o
   1   6   5       27.75       28.77      0.59 o
   2   6   5     3408.09     3685.10      8.90 o
   3   6   5      619.37      655.33      2.44 o
   4   6   5    21665.12    23547.70     72.10 o
   5   6   5      572.30      633.56      2.21 o
   6   6   5       81.05       91.85      0.78 o
   7   6   5      184.84      176.66      1.06 o
   8   6   5       14.15       32.33      0.77 o
   9   6   5      394.46      407.05      1.69 o
  10   6   5      910.56      970.83      3.56 o
  11   6   5       42.76       43.40      0.96 o
  12   6   5     1835.28     1820.17      7.18 o
  13   6   5      128.67      131.89      1.82 o
  14   6   5      153.74      179.27      2.20 o
  15   6   5      755.92      757.39      4.93 o
  16   6   5     1691.60     1634.64      8.28 o
  17   6   5        4.95        8.75      1.44 o
  18   6   5     2306.52     2214.94     10.79 o
  19   6   5      170.87      161.13      2.25 o
  20   6   5        6.62        7.36      1.32 o
  21   6   5      244.61      251.83      2.84 o
  22   6   5       80.94       80.63      1.72 o
  23   6   5        0.00        0.84      0.78 o
  24   6   5       51.86       47.87      1.53 o
   1   7   5        9.64       15.52      0.68 o
   2   7   5     1083.91     1010.54      2.73 o
   3   7   5     6048.78     6133.84     15.91 o
   4   7   5     1440.45     1544.09      4.14 o
   5   7   5      567.17      659.75      2.23 o
   6   7   5     1306.97     1264.43      3.62 o
   7   7   5      209.37      196.39      1.26 o
   8   7   5     2057.30     2010.05      6.42 o
   9   7   5     2353.67     2323.08      7.75 o
  10   7   5        8.31       12.98      0.77 o
  11   7   5       65.05       62.69      1.39 o
  12   7   5      607.51      584.69      3.28 o
  13   7   5       26.37       30.85      1.26 o
  14   7   5      298.49      283.43      2.51 o
  15   7   5      250.66      249.52      2.64 o
  16   7   5     1390.29     1406.52      7.70 o
  17   7   5       21.69       25.96      1.70 o
  18   7   5      692.22      670.80      4.75 o
  19   7   5      145.55      164.99      2.40 o
  20   7   5       80.33       76.81      1.87 o
  21   7   5        4.27        2.84      1.20 o
  22   7   5        2.48        4.53      1.06 o
  23   7   5        6.52        7.20      1.19 o
   0   8   5      528.38      687.86      3.31 o
   1   8   5     1278.16     1258.79      3.79 o
   2   8   5      276.89      277.22      1.36 o
   3   8   5     1451.97     1484.03      4.07 o
   4   8   5     4695.99     4738.02     12.84 o
   5   8   5      948.22      915.18      3.06 o
   6   8   5       27.69       43.90      0.84 o
   7   8   5      207.28      217.70      1.42 o
   8   8   5      597.53      584.61      2.73 o
   9   8   5      265.18      231.76      1.72 o
  10   8   5      168.70      178.05      1.83 o
  11   8   5       42.62       39.73      1.31 o
  12   8   5      204.93      221.91      2.29 o
  13   8   5       60.58       66.74      1.81 o
  14   8   5     1034.60     1016.64      5.89 o
  15   8   5      484.57      486.02      3.55 o
  16   8   5      739.12      733.17      4.56 o
  17   8   5      273.04      259.66      2.69 o
  18   8   5      350.84      374.16      3.36 o
  19   8   5      109.00      110.87      1.81 o
  20   8   5      241.97      236.54      2.37 o
  21   8   5       47.12       50.10      1.65 o
  22   8   5       35.02       39.34      1.23 o
   1   9   5       83.18       70.12      1.02 o
   2   9   5      327.47      335.31      1.91 o
   3   9   5      592.98      577.11      2.77 o
   4   9   5      222.36      268.67      1.82 o
   5   9   5     1429.97     1468.39      5.67 o
   6   9   5      677.79      700.41      3.55 o
   7   9   5      288.38      266.42      2.12 o
   8   9   5       10.93       12.76      1.14 o
   9   9   5      523.37      536.14      3.14 o
  10   9   5        7.71       15.23      1.22 o
  11   9   5      181.88      174.30      2.11 o
  12   9   5      137.68      143.97      1.96 o
  13   9   5      459.42      429.55      3.26 o
  14   9   5       11.94        8.93      1.30 o
  15   9   5      452.45      414.75      3.39 o
  16   9   5       28.36       35.42      1.57 o
  17   9   5        4.87        4.59      1.28 o
  18   9   5      347.79      367.96      3.34 o
  19   9   5      498.61      506.82      3.64 o
  20   9   5       92.82       95.95      1.62 o
  21   9   5       25.39       30.63      1.74 o
  22   9   5       30.07       28.63      2.23 o
   0  10   5     2401.05     2365.32     14.40 o
   1  10   5      138.12      132.04      1.80 o
   2  10   5      931.44      895.53      4.56 o
   3  10   5     1525.26     1611.01      8.56 o
   4  10   5     1837.85     1832.74      7.59 o
   5  10   5       60.89       61.05      1.36 o
   6  10   5      570.58      599.03      3.60 o
   7  10   5      242.96      246.51      2.08 o
   8  10   5        0.59        3.70      1.03 o
   9  10   5        0.41        3.95      1.04 o
  10  10   5      181.46      161.22      1.99 o
  11  10   5      524.12      539.38      3.83 o
  12  10   5      392.11      347.02      3.21 o
  13  10   5      470.31      467.29      3.64 o
  14  10   5      226.40      219.02      2.47 o
  15  10   5        6.50       11.12      1.38 o
  16  10   5       55.03       51.09      1.58 o
  17  10   5      126.17      131.18      1.98 o
  18  10   5      329.56      361.46      2.85 o
  19  10   5      104.24       95.13      1.75 o
  20  10   5       48.28       61.37      1.84 o
  21  10   5       17.88       15.17      1.80 o
   1  11   5     1084.36     1082.64      5.70 o
   2  11   5        0.30        3.88      1.11 o
   3  11   5       25.96       24.61      1.28 o
   4  11   5       70.52       72.63      1.63 o
   5  11   5      170.10      170.11      1.97 o
   6  11   5      720.46      704.79      4.53 o
   7  11   5      798.79      772.96      4.37 o
   8  11   5     1026.82      997.35      5.29 o
   9  11   5        4.57        5.62      1.13 o
  10  11   5       10.40        7.75      1.21 o
  11  11   5        0.70        1.04      1.18 o
  12  11   5      107.35      109.90      1.97 o
  13  11   5       30.20       32.44      1.60 o
  14  11   5       13.65       14.74      1.26 o
  15  11   5       21.64       18.38      1.37 o
  16  11   5        3.73        2.70      1.28 o
  17  11   5       32.47       31.97      1.37 o
  18  11   5      832.58      879.64      6.00 o
  19  11   5      325.31      332.71      3.01 o
   0  12   5        5.80        2.51      1.44 o
   1  12   5      181.59      169.66      2.27 o
   2  12   5     2397.05     2351.87     11.67 o
   3  12   5      626.96      589.17      3.57 o
   4  12   5        9.24        6.53      1.24 o
   5  12   5      115.35      117.39      1.94 o
   6  12   5      408.01      421.54      3.19 o
   7  12   5     3174.04     3132.66     14.51 o
   8  12   5        1.98        5.18      1.31 o
   9  12   5      158.76      160.73      2.37 o
  10  12   5     1059.91     1004.58      5.71 o
  11  12   5      249.24      247.28      2.69 o
  12  12   5      323.79      318.10      3.06 o
  13  12   5       25.89       26.67      1.38 o
  14  12   5        0.03        0.65      0.91 o
  15  12   5      368.63      405.43      3.01 o
  16  12   5       77.49       75.44      1.41 o
  17  12   5       24.80       18.75      1.11 o
  18  12   5      247.02      268.11      2.86 o
   1  13   5      482.16      521.79      3.82 o
   2  13   5      173.52      135.00      2.07 o
   3  13   5       39.91       44.10      1.46 o
   4  13   5      227.98      234.70      2.23 o
   5  13   5      312.64      306.41      2.84 o
   6  13   5      398.00      384.13      3.22 o
   7  13   5      523.88      529.43      3.82 o
   8  13   5      228.61      218.87      2.71 o
   9  13   5      173.18      165.65      2.39 o
  10  13   5        4.21        2.83      1.16 o
  11  13   5        1.84        3.09      1.07 o
  12  13   5      182.22      203.10      2.28 o
  13  13   5      103.01      113.36      1.70 o
  14  13   5      133.02      142.06      1.89 o
  15  13   5       41.06       36.52      1.19 o
  16  13   5        4.99        2.94      1.13 o
   0  14   5      107.79       99.89      2.60 o
   1  14   5        1.27        1.72      0.99 o
   2  14   5      480.26      464.61      3.22 o
   3  14   5      147.25      181.46      2.35 o
   4  14   5      119.63      101.60      1.59 o
   5  14   5       39.46       40.40      1.38 o
   6  14   5      289.51      266.61      2.57 o
   7  14   5       14.24        8.97      1.40 o
   8  14   5        0.70        2.33      1.14 o
   9  14   5      466.85      426.74      3.36 o
  10  14   5      131.64      118.92      1.90 o
  11  14   5      221.18      197.16      2.21 o
  12  14   5      399.03      434.00      3.32 o
  13  14   5        0.05        0.44      0.87 o
  14  14   5      184.99      231.34      2.55 o
   1  15   5       42.83       42.34      1.39 o
   2  15   5       36.75       48.37      1.38 o
   3  15   5        0.21        1.22      0.95 o
   4  15   5      294.25      277.30      2.42 o
   5  15   5      145.56      149.62      2.03 o
   6  15   5      134.02      136.27      2.19 o
   7  15   5        4.10        2.14      1.09 o
   8  15   5      222.95      233.29      2.63 o
   9  15   5      438.64      433.69      3.16 o
  10  15   5      194.02      175.39      2.23 o
  11  15   5      286.12      282.04      2.59 o
  12  15   5      165.49      186.86      2.32 o
   0  16   5       35.63       38.66      1.85 o
   1  16   5       27.68       29.37      2.08 o
   2  16   5        1.89        1.97      0.90 o
   3  16   5       13.76       10.86      0.97 o
   4  16   5        6.79        5.83      0.92 o
   5  16   5        0.05       -0.24      0.96 o
   6  16   5       20.14       15.79      1.65 o
   7  16   5       38.10       49.57      1.51 o
   8  16   5      104.20      111.71      1.79 o
   9  16   5       80.99       79.22      2.99 o
   1  17   5       24.47       30.89      1.96 o
   2  17   5       95.88       83.46      4.08 o
   0   0   6     5520.70     5273.47     20.28 o
   1   0   6     1661.28     1828.21      5.44 o
   2   0   6    11382.88    10803.32     33.75 o
   3   0   6    12369.29    11915.14     38.68 o
   4   0   6    12752.49    12905.21     42.37 o
   5   0   6       67.33       51.38      0.78 o
   6   0   6     1030.62     1170.32      4.18 o
   7   0   6      682.82      762.22      3.07 o
   8   0   6     4745.52     4573.54     16.05 o
   9   0   6       19.68       19.81      1.43 o
  10   0   6     8831.41     9678.75     37.32 o
  11   0   6    10700.19    11586.88     46.99 o
  12   0   6       37.03       29.71      1.05 o
  13   0   6      119.06      141.80      1.61 o
  14   0   6     4158.01     4156.45     22.35 o
  15   0   6     2767.66     2819.14     15.33 o
  16   0   6      463.29      427.57      4.26 o
  17   0   6     1382.97     1360.26      8.74 o
  18   0   6       66.51       74.81      2.44 o
  19   0   6      221.83      224.83      2.86 o
  20   0   6       43.66       34.76      1.73 o
  21   0   6       16.24        6.33      1.49 o
  22   0   6       21.13       44.36      1.73 o
  23   0   6      808.52      786.53      6.09 o
  24   0   6      319.92      316.16      3.61 o
  25   0   6       36.77       21.39      2.56 o
   1   1   6     7372.94     7476.89     15.44 o
   2   1   6    13903.14    13555.83     31.32 o
   3   1   6      617.55      735.75      1.87 o
   4   1   6     2219.15     2041.53      4.30 o
   5   1   6      984.73     1016.18      2.27 o
   6   1   6      161.55      136.05      0.74 o
   7   1   6        0.28        5.82      0.58 o
   8   1   6     1058.48     1012.48      2.68 o
   9   1   6     6747.23     7512.86     19.86 o
  10   1   6     1379.37     1527.34      4.07 o
  11   1   6      981.08     1024.25      2.97 o
  12   1   6      112.66      123.76      0.97 o
  13   1   6      346.39      330.25      1.70 o
  14   1   6      716.86      695.42      3.08 o
  15   1   6       51.38       51.66      1.31 o
  16   1   6      138.59      134.96      1.80 o
  17   1   6       85.32       72.87      1.41 o
  18   1   6      701.28      700.10      3.94 o
  19   1   6      820.26      821.36      4.34 o
  20   1   6       13.53       16.57      1.18 o
  21   1   6       44.03       45.97      1.32 o
  22   1   6       85.38       72.65      1.51 o
  23   1   6       37.60       38.81      1.34 o
  24   1   6        6.29        3.28      0.95 o
  25   1   6       35.32       32.45      1.47 o
   0   2   6    11359.32    11402.01     35.99 o
   1   2   6      170.68      154.27      0.62 o
   2   2   6      593.81      564.53      1.32 o
   3   2   6     4884.39     5231.76     10.83 o
   4   2   6      174.69      199.76      0.66 o
   5   2   6      156.51      144.42      0.84 o
   6   2   6     1245.17     1151.70      2.68 o
   7   2   6        3.76        7.10      0.50 o
   8   2   6      574.39      654.24      1.84 o
   9   2   6      423.41      449.91      1.79 o
  10   2   6       15.36       16.67      0.60 o
  11   2   6       50.03       47.82      0.82 o
  12   2   6     1839.75     1982.69      5.43 o
  13   2   6      286.94      260.87      1.57 o
  14   2   6      334.91      340.36      2.01 o
  15   2   6       65.13       80.17      1.39 o
  16   2   6       77.84       75.14      1.56 o
  17   2   6      162.97      175.91      2.02 o
  18   2   6      380.16      380.73      2.88 o
  19   2   6      750.25      683.43      4.31 o
  20   2   6       72.68       69.02      1.65 o
  21   2   6      958.52      901.09      4.88 o
  22   2   6       46.89       56.05      1.45 o
  23   2   6       46.36       33.32      1.47 o
  24   2   6       42.97       46.16      1.48 o
  25   2   6       64.00       72.03      1.91 o
   1   3   6       49.02       48.66      0.66 o
   2   3   6       63.41       72.55      0.63 o
   3   3   6     3085.32     3043.34      8.00 o
   4   3   6     1359.56     1423.08      3.55 o
   5   3   6     3525.17     3435.73      7.49 o
   6   3   6     2915.90     3019.74      6.88 o
   7   3   6     8196.53     9236.46     23.58 o
   8   3   6       84.87       84.10      0.71 o
   9   3   6      457.58      525.70      1.72 o
  10   3   6     1731.13     1671.98      4.37 o
  11   3   6      219.16      210.92      1.13 o
  12   3   6     2146.36     2171.57      7.69 o
  13   3   6     1090.78     1054.47      4.39 o
  14   3   6      143.89      132.60      1.74 o
  15   3   6       12.14       14.78      1.09 o
  16   3   6       55.97       48.95      1.71 o
  17   3   6       10.66        8.33      1.10 o
  18   3   6       77.69       68.49      1.66 o
  19   3   6       18.92       14.53      1.33 o
  20   3   6       46.12       52.42      1.61 o
  21   3   6      112.01      121.58      1.76 o
  22   3   6       14.81       14.55      1.23 o
  23   3   6       36.22       45.25      1.19 o
  24   3   6       18.65       11.74      1.07 o
  25   3   6       26.60       29.04      1.33 o
   0   4   6     6207.75     6807.35     26.09 o
   1   4   6      495.04      517.35      1.64 o
   2   4   6     3260.63     3519.58      7.99 o
   3   4   6     3557.93     3530.15      8.20 o
   4   4   6       48.27       50.06      0.77 o
   5   4   6      370.34      335.68      1.03 o
   6   4   6      392.70      504.40      1.61 o
   7   4   6     6846.35     7184.27     18.43 o
   8   4   6      876.10      873.54      2.57 o
   9   4   6      112.00      101.37      0.92 o
  10   4   6      203.44      243.09      1.29 o
  11   4   6        0.04        2.88      0.68 o
  12   4   6        8.00        7.31      0.94 o
  13   4   6     1893.31     1913.43      7.63 o
  14   4   6      142.52      120.54      1.68 o
  15   4   6       24.79       28.19      1.31 o
  16   4   6      426.76      393.60      2.96 o
  17   4   6      707.67      755.75      4.60 o
  18   4   6       17.03       15.39      1.29 o
  19   4   6      787.46      767.93      4.67 o
  20   4   6       57.93       61.97      1.63 o
  21   4   6      152.85      148.08      2.08 o
  22   4   6      527.25      559.13      3.80 o
  23   4   6      136.32      141.31      1.89 o
  24   4   6        0.72        0.46      0.93 o
   1   5   6     3083.43     3327.89      7.71 o
   2   5   6      279.63      263.08      1.03 o
   3   5   6       35.73       45.61      0.81 o
   4   5   6     3483.09     3659.54      9.12 o
   5   5   6       84.55       69.55      0.69 o
   6   5   6      564.57      531.52      1.99 o
   7   5   6     1157.04     1236.89      3.50 o
   8   5   6       38.06       45.16      1.01 o
   9   5   6        7.81       12.88      0.62 o
  10   5   6      538.23      551.70      2.30 o
  11   5   6      176.29      212.70      1.59 o
  12   5   6        0.59        2.04      0.77 o
  13   5   6      347.23      376.39      2.89 o
  14   5   6      452.81      435.30      3.05 o
  15   5   6      210.91      200.42      2.19 o
  16   5   6      449.18      425.44      3.40 o
  17   5   6       29.80       27.73      1.51 o
  18   5   6      343.60      307.44      2.80 o
  19   5   6      257.66      241.79      2.51 o
  20   5   6      116.73      144.20      2.19 o
  21   5   6      101.17      104.85      1.76 o
  22   5   6        0.02        1.56      1.07 o
  23   5   6      334.50      364.69      2.77 o
  24   5   6       15.43       13.03      1.33 o
   0   6   6     2303.93     2260.45      8.75 o
   1   6   6        7.98       15.08      0.60 o
   2   6   6     3550.23     3650.04      9.44 o
   3   6   6        1.33        9.28      0.54 o
   4   6   6      771.18      788.14      2.61 o
   5   6   6      982.13      983.65      2.88 o
   6   6   6     3309.06     3694.31      9.82 o
   7   6   6     3506.86     3542.36      9.71 o
   8   6   6      926.25      991.36      3.09 o
   9   6   6      525.15      511.83      2.19 o
  10   6   6      320.30      292.26      1.86 o
  11   6   6        7.68        5.23      0.84 o
  12   6   6       11.81       14.74      1.17 o
  13   6   6       57.25       52.18      1.44 o
  14   6   6        1.42        4.28      1.10 o
  15   6   6     1158.16     1117.86      6.10 o
  16   6   6       13.81       16.69      1.53 o
  17   6   6      319.66      317.42      2.92 o
  18   6   6      113.36      108.39      2.38 o
  19   6   6       24.72       23.32      1.40 o
  20   6   6       32.04       34.66      1.39 o
  21   6   6      103.49      115.25      1.82 o
  22   6   6      431.46      464.12      3.59 o
  23   6   6        0.62        1.19      1.06 o
   1   7   6     1331.09     1528.55      4.87 o
   2   7   6       26.73       20.90      0.66 o
   3   7   6     1112.15     1121.01      3.35 o
   4   7   6      728.50      655.77      2.28 o
   5   7   6       51.60       84.08      0.95 o
   6   7   6     3963.78     4067.13     12.21 o
   7   7   6     6769.45     7225.18     24.62 o
   8   7   6       18.51       18.24      0.89 o
   9   7   6      788.37      781.21      3.62 o
  10   7   6       25.90       39.24      1.25 o
  11   7   6      254.37      242.25      1.92 o
  12   7   6       58.11       75.12      1.45 o
  13   7   6        0.95        2.80      1.04 o
  14   7   6        9.88       14.46      1.23 o
  15   7   6      104.05      112.11      2.17 o
  16   7   6      656.97      629.75      4.47 o
  17   7   6      344.65      370.11      3.28 o
  18   7   6      611.75      587.56      4.04 o
  19   7   6      213.14      249.93      2.51 o
  20   7   6      156.30      164.78      2.04 o
  21   7   6        2.18        2.00      1.08 o
  22   7   6        1.49        1.37      0.91 o
  23   7   6       98.13      122.53      2.09 o
   0   8   6      474.17      436.49      2.76 o
   1   8   6       89.39      104.64      1.17 o
   2   8   6     1786.81     1862.77      5.46 o
   3   8   6     1439.41     1388.59      6.33 o
   4   8   6      138.28      151.40      1.20 o
   5   8   6     1532.94     1573.50      5.83 o
   6   8   6     1343.96     1343.64      7.01 o
   7   8   6      961.41      968.15      4.27 o
   8   8   6       55.32       50.41      1.23 o
   9   8   6       23.53       33.67      1.29 o
  10   8   6      727.03      718.15      3.90 o
  11   8   6      597.10      561.95      3.61 o
  12   8   6       52.93       44.01      1.43 o
  13   8   6       15.75       15.53      1.49 o
  14   8   6       33.84       31.10      1.82 o
  15   8   6       46.74       58.99      1.91 o
  16   8   6     1049.01     1094.53      7.21 o
  17   8   6        1.21        2.40      1.21 o
  18   8   6      250.54      235.65      2.50 o
  19   8   6      234.01      229.37      2.33 o
  20   8   6        5.07        7.01      1.12 o
  21   8   6      126.12      131.79      2.01 o
  22   8   6      177.06      179.22      2.95 o
   1   9   6      196.90      185.61      1.43 o
   2   9   6      213.93      215.12      1.77 o
   3   9   6      221.61      195.89      1.58 o
   4   9   6       12.64       22.56      1.06 o
   5   9   6     1082.77     1066.68      4.82 o
   6   9   6     1329.41     1309.02      5.75 o
   7   9   6      380.62      378.55      2.58 o
   8   9   6       13.97       15.88      1.17 o
   9   9   6     1395.32     1321.99      6.24 o
  10   9   6       47.85       50.26      1.37 o
  11   9   6        0.30        1.53      0.95 o
  12   9   6       19.99       27.10      1.58 o
  13   9   6      285.22      302.15      3.26 o
  14   9   6      104.99      116.33      2.29 o
  15   9   6       30.38       40.05      1.89 o
  16   9   6        0.02        1.30      1.25 o
  17   9   6       54.12       54.33      1.92 o
  18   9   6      665.11      684.44      4.65 o
  19   9   6       13.05       12.55      1.34 o
  20   9   6       51.52       43.80      1.81 o
  21   9   6        3.74        3.16      1.14 o
   0  10   6      137.38      153.41      3.16 o
   1  10   6        2.19        6.58      1.03 o
   2  10   6       98.47       88.22      1.48 o
   3  10   6       17.98       27.08      1.22 o
   4  10   6       72.61       71.37      1.62 o
   5  10   6      297.66      282.93      2.44 o
   6  10   6       84.73       82.77      1.70 o
   7  10   6     1403.14     1425.10      6.63 o
   8  10   6       55.12       56.74      1.36 o
   9  10   6      465.40      426.44      2.88 o
  10  10   6      522.96      528.26      3.43 o
  11  10   6      327.24      283.71      2.55 o
  12  10   6       20.79       22.30      1.64 o
  13  10   6      239.63      253.70      2.71 o
  14  10   6      139.46      137.87      2.22 o
  15  10   6       11.32       13.78      1.46 o
  16  10   6       62.78       61.02      1.74 o
  17  10   6       44.77       43.60      1.53 o
  18  10   6       14.16       12.13      1.28 o
  19  10   6      650.31      716.09      4.90 o
  20  10   6      334.80      375.67      3.10 o
   1  11   6      472.25      455.86      3.20 o
   2  11   6      928.01      915.59      5.89 o
   3  11   6     2153.68     2151.74     11.17 o
   4  11   6      885.76      891.85      4.92 o
   5  11   6      731.09      707.00      4.20 o
   6  11   6     1310.59     1279.00      6.32 o
   7  11   6      555.56      501.97      3.29 o
   8  11   6       60.57       59.70      1.46 o
   9  11   6      346.42      313.27      2.82 o
  10  11   6      112.17      122.84      1.96 o
  11  11   6      196.90      203.33      2.37 o
  12  11   6      189.55      176.91      2.39 o
  13  11   6        8.64       16.27      1.58 o
  14  11   6       49.25       53.35      1.57 o
  15  11   6       37.40       33.25      1.39 o
  16  11   6        0.02        1.29      1.06 o
  17  11   6        1.15        1.43      1.04 o
  18  11   6       95.67       91.97      1.82 o
  19  11   6       86.91       93.85      1.69 o
   0  12   6      313.63      371.05      3.92 o
   1  12   6      878.18      820.83      4.95 o
   2  12   6      289.97      301.49      3.03 o
   3  12   6      194.66      203.31      2.16 o
   4  12   6        3.86        4.48      1.08 o
   5  12   6       72.20       65.01      1.69 o
   6  12   6       80.46       64.43      1.68 o
   7  12   6      702.45      656.70      4.15 o
   8  12   6      440.68      413.26      3.36 o
   9  12   6       75.61       66.68      1.68 o
  10  12   6        0.24        1.56      1.21 o
  11  12   6        9.88       17.12      1.72 o
  12  12   6        1.79        2.72      1.11 o
  13  12   6       13.22       14.83      1.27 o
  14  12   6      194.98      186.14      2.26 o
  15  12   6      475.27      458.67      3.16 o
  16  12   6       30.03       20.68      1.60 o
  17  12   6       22.62       27.46      1.87 o
   1  13   6       13.60       10.22      1.60 o
   2  13   6      124.30       98.96      2.08 o
   3  13   6       35.44       36.87      1.49 o
   4  13   6      200.93      171.92      2.17 o
   5  13   6       10.53       13.13      1.29 o
   6  13   6       12.11       13.54      1.32 o
   7  13   6      443.61      444.50      3.29 o
   8  13   6      757.52      727.04      4.56 o
   9  13   6        0.77        2.49      1.12 o
  10  13   6      285.96      291.43      2.94 o
  11  13   6       19.79       15.80      1.47 o
  12  13   6        0.32        0.64      0.95 o
  13  13   6      127.64      116.20      1.89 o
  14  13   6       86.13       83.30      2.24 o
  15  13   6        1.07        1.46      1.06 o
  16  13   6        8.73        5.28      1.76 o
   0  14   6       37.26       38.30      2.86 o
   1  14   6      254.35      267.59      2.61 o
   2  14   6      346.17      324.98      2.79 o
   3  14   6       19.26       25.66      1.52 o
   4  14   6       95.16       91.89      1.76 o
   5  14   6       63.05       54.24      1.50 o
   6  14   6       21.61       22.60      1.37 o
   7  14   6      230.40      227.20      2.30 o
   8  14   6       20.25       28.53      1.31 o
   9  14   6      279.54      268.12      2.60 o
  10  14   6      163.02      161.68      2.16 o
  11  14   6      322.10      290.27      2.50 o
  12  14   6       57.55       47.99      1.31 o
  13  14   6      162.47      155.37      2.07 o
  14  14   6        0.92        0.47      1.26 o
   1  15   6        3.38        1.67      0.96 o
   2  15   6       12.87       11.24      1.05 o
   3  15   6        3.37        5.02      1.05 o
   4  15   6       61.36       82.69      1.65 o
   5  15   6        0.31        1.35      0.88 o
   6  15   6       17.26       17.35      1.03 o
   7  15   6        2.12        1.70      0.96 o
   8  15   6        0.61        2.07      0.78 o
   9  15   6      200.18      180.19      2.26 o
  10  15   6       71.63       55.87      1.52 o
  11  15   6        5.56        3.02      1.12 o
   0  16   6        9.73       11.31      2.05 o
   1  16   6        0.04        0.02      0.69 o
   2  16   6       39.87       46.79      1.57 o
   3  16   6      247.07      287.38      2.28 o
   4  16   6       29.98       21.72      1.18 o
   5  16   6       47.58       46.59      2.31 o
   6  16   6       11.47       19.12      1.84 o
   7  16   6        0.12        0.52      0.92 o
   1   1   7      101.15      128.34      0.55 o
   2   1   7      130.79      112.42      0.63 o
   3   1   7      524.81      534.08      1.62 o
   4   1   7     2449.51     2655.59      5.44 o
   5   1   7     1210.15     1286.19      2.85 o
   6   1   7     5884.33     6119.58     14.56 o
   7   1   7     8375.43     8596.62     22.03 o
   8   1   7     1731.47     1742.96      4.58 o
   9   1   7     3741.47     3552.68      9.43 o
  10   1   7       88.92       94.12      0.90 o
  11   1   7     1247.88     1171.61      3.59 o
  12   1   7     1606.57     1524.88      5.18 o
  13   1   7      106.53      103.68      1.38 o
  14   1   7      314.85      298.06      2.21 o
  15   1   7      540.86      539.81      3.12 o
  16   1   7      289.17      307.48      2.49 o
  17   1   7       34.79       43.68      1.42 o
  18   1   7        0.56        1.51      0.99 o
  19   1   7       59.46       54.02      1.45 o
  20   1   7        1.15        6.85      1.07 o
  21   1   7      196.42      205.80      2.02 o
  22   1   7       59.55       58.59      1.45 o
  23   1   7      342.65      326.51      2.59 o
  24   1   7        9.78        6.82      1.09 o
  25   1   7       48.28       47.85      1.36 o
   0   2   7     9357.70     9734.21     32.15 o
   1   2   7      394.75      429.10      1.29 o
   2   2   7     1458.28     1499.77      3.21 o
   3   2   7     2559.64     2728.52      5.65 o
   4   2   7     2456.03     2507.55      5.21 o
   5   2   7      450.17      496.05      1.24 o
   6   2   7       52.33       73.47      0.71 o
   7   2   7        1.98        5.86      0.56 o
   8   2   7      212.58      224.89      1.10 o
   9   2   7       76.04       72.40      0.77 o
  10   2   7     1253.43     1148.04      3.39 o
  11   2   7      201.41      232.45      1.29 o
  12   2   7        0.99        3.93      0.66 o
  13   2   7     1953.24     1828.67      7.03 o
  14   2   7        0.05        4.60      0.91 o
  15   2   7       16.10       19.79      1.23 o
  16   2   7        9.16       10.48      1.18 o
  17   2   7      377.20      380.91      2.84 o
  18   2   7      287.72      265.30      2.35 o
  19   2   7       95.66      101.71      1.78 o
  20   2   7        9.56       13.08      1.43 o
  21   2   7      126.33      123.56      1.77 o
  22   2   7       82.51       65.90      1.34 o
  23   2   7        0.31        0.71      0.74 o
  24   2   7        5.96        2.75      1.10 o
  25   2   7        2.20        1.33      1.16 o
   1   3   7      744.33      765.25      2.09 o
   2   3   7        1.58        8.36      0.48 o
   3   3   7     1617.68     1660.13      3.64 o
   4   3   7    14771.98    15580.11     40.13 o
   5   3   7      432.94      444.82      1.53 o
   6   3   7     1572.30     1473.10      3.64 o
   7   3   7       17.60       39.24      0.63 o
   8   3   7     1158.86     1251.95      3.34 o
   9   3   7        1.98        4.71      0.72 o
  10   3   7     1747.88     1785.10      5.16 o
  11   3   7        0.70        3.04      0.76 o
  12   3   7       57.76       51.50      1.33 o
  13   3   7      646.86      603.67      3.37 o
  14   3   7      260.04      243.39      2.13 o
  15   3   7      198.93      181.87      2.10 o
  16   3   7       56.48       77.21      1.80 o
  17   3   7      168.26      156.51      2.02 o
  18   3   7        5.27        4.74      1.27 o
  19   3   7      163.05      160.12      2.16 o
  20   3   7      108.39      137.69      2.03 o
  21   3   7      105.88      106.47      1.86 o
  22   3   7       31.54       38.47      1.35 o
  23   3   7       14.76        8.03      0.99 o
  24   3   7       16.97       19.81      1.37 o
   0   4   7       96.78      124.39      1.02 o
   1   4   7        1.96        3.67      0.44 o
   2   4   7     5418.03     5679.19     13.80 o
   3   4   7     9258.79     9757.14     25.81 o
   4   4   7     1116.67     1196.43      3.26 o
   5   4   7     1870.09     1939.19      5.27 o
   6   4   7      380.17      474.73      1.69 o
   7   4   7      100.05       97.64      0.96 o
   8   4   7        1.33        7.86      0.88 o
   9   4   7      286.74      290.58      1.43 o
  10   4   7      173.27      153.92      1.29 o
  11   4   7      119.90      121.30      1.38 o
  12   4   7        6.73        8.51      0.96 o
  13   4   7       36.19       35.73      1.30 o
  14   4   7     1561.48     1524.42      7.12 o
  15   4   7      446.98      410.70      3.00 o
  16   4   7     1211.89     1130.13      5.90 o
  17   4   7      260.15      272.10      2.79 o
  18   4   7      372.42      350.83      3.14 o
  19   4   7      289.69      255.84      2.80 o
  20   4   7       27.62       27.22      1.30 o
  21   4   7      130.44      126.62      1.87 o
  22   4   7      311.99      309.86      2.42 o
  23   4   7       18.44       10.99      1.13 o
  24   4   7        6.74        6.39      1.34 o
   1   5   7      794.82      953.67      2.65 o
   2   5   7      298.37      286.52      1.19 o
   3   5   7      659.44      613.94      2.03 o
   4   5   7      996.49      936.42      2.72 o
   5   5   7     6203.43     6539.36     18.93 o
   6   5   7      782.71      790.94      2.59 o
   7   5   7       19.65       29.08      0.76 o
   8   5   7       44.22       40.95      1.12 o
   9   5   7      148.55      150.46      1.42 o
  10   5   7     1580.39     1534.25      6.12 o
  11   5   7      409.42      425.56      2.51 o
  12   5   7       43.22       41.97      1.27 o
  13   5   7      226.86      221.12      2.07 o
  14   5   7      163.55      165.09      2.10 o
  15   5   7      342.97      345.39      2.82 o
  16   5   7     1279.27     1269.41      6.31 o
  17   5   7        9.51       10.92      1.37 o
  18   5   7       32.62       38.51      1.51 o
  19   5   7       32.46       18.85      1.39 o
  20   5   7      101.28      109.12      1.91 o
  21   5   7      330.31      361.15      2.90 o
  22   5   7       33.02       28.13      1.64 o
  23   5   7        9.28        5.26      1.17 o
  24   5   7       97.88      117.71      2.18 o
   0   6   7      969.32      951.76      4.06 o
   1   6   7      666.64      620.77      2.07 o
   2   6   7        0.14       13.75      0.63 o
   3   6   7     4918.27     4961.00     13.69 o
   4   6   7     1176.61     1173.31      3.61 o
   5   6   7      736.94      729.74      2.54 o
   6   6   7     1713.01     1706.69      6.07 o
   7   6   7     3438.52     3464.93     10.80 o
   8   6   7     1197.98     1247.08      4.87 o
   9   6   7     1698.82     1705.88      7.75 o
  10   6   7        0.09        2.16      0.90 o
  11   6   7      564.36      554.48      3.29 o
  12   6   7       41.22       46.93      1.48 o
  13   6   7     1415.57     1425.37      7.08 o
  14   6   7       12.46       16.84      1.43 o
  15   6   7        0.93        5.33      1.32 o
  16   6   7     1727.58     1803.68      9.69 o
  17   6   7      353.61      356.28      3.05 o
  18   6   7      206.81      215.05      2.35 o
  19   6   7       60.03       66.55      1.60 o
  20   6   7        9.22       15.41      1.39 o
  21   6   7       18.98       19.80      1.26 o
  22   6   7       77.42       64.32      1.42 o
  23   6   7       88.70       96.77      1.80 o
   1   7   7       76.73       56.79      0.82 o
   2   7   7      130.80      131.40      1.08 o
   3   7   7       63.34       60.09      0.96 o
   4   7   7      380.03      403.27      1.82 o
   5   7   7        0.83        2.88      0.62 o
   6   7   7      307.94      326.26      1.95 o
   7   7   7      180.60      174.51      1.56 o
   8   7   7      121.15      109.88      1.65 o
   9   7   7     1075.93     1043.60      4.96 o
  10   7   7      671.13      679.34      4.48 o
  11   7   7      514.83      511.81      3.14 o
  12   7   7      919.05      909.29      4.85 o
  13   7   7       95.17       82.79      1.90 o
  14   7   7       74.74       52.86      1.64 o
  15   7   7      468.07      481.05      3.86 o
  16   7   7      488.78      506.91      4.00 o
  17   7   7      879.67      917.71      5.30 o
  18   7   7       15.29       19.05      1.57 o
  19   7   7        0.22        0.70      1.10 o
  20   7   7       59.37       85.47      1.65 o
  21   7   7      129.08      127.04      1.79 o
  22   7   7        1.17        0.29      1.04 o
   0   8   7     1283.80     1199.38      6.67 o
   1   8   7       31.07       34.50      1.08 o
   2   8   7      208.54      230.37      1.61 o
   3   8   7      804.57      756.42      3.20 o
   4   8   7       74.97       69.29      1.39 o
   5   8   7      791.66      763.88      3.86 o
   6   8   7      140.79      123.75      1.53 o
   7   8   7       11.33       10.73      0.96 o
   8   8   7      244.80      255.43      2.12 o
   9   8   7      707.44      703.26      4.00 o
  10   8   7      124.30      127.93      1.95 o
  11   8   7      238.47      252.65      2.36 o
  12   8   7       67.22       76.16      1.76 o
  13   8   7       48.13       54.73      1.75 o
  14   8   7      185.18      167.85      2.64 o
  15   8   7      474.16      431.57      3.92 o
  16   8   7     1281.08     1243.94      7.85 o
  17   8   7      234.23      221.15      2.92 o
  18   8   7       29.33       35.60      1.70 o
  19   8   7      181.98      186.98      2.28 o
  20   8   7       22.61       21.33      1.62 o
  21   8   7       16.97       15.95      1.31 o
  22   8   7       77.56       77.38      1.85 o
   1   9   7       31.06       41.38      1.21 o
   2   9   7      158.02      155.23      1.63 o
   3   9   7      195.29      176.05      1.72 o
   4   9   7      448.23      469.09      2.98 o
   5   9   7       54.72       59.71      1.61 o
   6   9   7       49.19       50.36      1.30 o
   7   9   7      286.82      283.73      2.33 o
   8   9   7        8.16        9.42      1.16 o
   9   9   7       28.47       22.11      1.31 o
  10   9   7      148.58      144.73      1.92 o
  11   9   7       71.64       81.73      1.73 o
  12   9   7      405.16      400.50      3.39 o
  13   9   7        1.34        2.60      1.18 o
  14   9   7        1.99        3.83      1.50 o
  15   9   7      762.73      721.31      5.40 o
  16   9   7      624.79      606.42      4.71 o
  17   9   7        8.72        9.60      1.49 o
  18   9   7        0.01       -0.05      1.09 o
  19   9   7       57.69       58.26      1.63 o
  20   9   7      109.77      115.49      1.70 o
  21   9   7        4.27        2.38      1.25 o
   0  10   7     1539.21     1455.86      9.79 o
   1  10   7      304.76      304.56      2.42 o
   2  10   7      188.66      190.87      2.08 o
   3  10   7      465.79      441.07      3.87 o
   4  10   7     1401.20     1448.27      6.66 o
   5  10   7      199.71      187.20      2.12 o
   6  10   7        1.99        7.11      1.20 o
   7  10   7        0.58        5.12      1.09 o
   8  10   7      217.75      201.66      2.17 o
   9  10   7       37.82       43.97      1.49 o
  10  10   7        9.02        5.68      1.27 o
  11  10   7       27.15       32.09      1.62 o
  12  10   7      957.54      878.71      5.30 o
  13  10   7      949.54     1001.14      5.94 o
  14  10   7        7.93       10.96      1.47 o
  15  10   7       36.09       44.29      1.77 o
  16  10   7      124.88      122.12      2.10 o
  17  10   7        6.13        7.52      1.39 o
  18  10   7       52.51       56.24      1.62 o
  19  10   7       14.14        6.73      1.19 o
  20  10   7      134.49      153.81      2.23 o
   1  11   7      928.76      861.28      5.21 o
   2  11   7      923.33      894.76      5.18 o
   3  11   7      335.82      335.97      3.04 o
   4  11   7       18.66       13.27      1.17 o
   5  11   7        0.18        1.35      0.97 o
   6  11   7       59.57       58.32      1.62 o
   7  11   7      173.61      180.86      2.13 o
   8  11   7      487.06      533.01      4.49 o
   9  11   7        1.52        3.70      1.08 o
  10  11   7        4.21        3.73      1.13 o
  11  11   7      241.44      221.20      2.61 o
  12  11   7      507.41      486.28      3.83 o
  13  11   7       28.66       23.83      1.53 o
  14  11   7       13.04        8.65      1.22 o
  15  11   7       73.87       75.62      1.73 o
  16  11   7       60.73       62.55      1.55 o
  17  11   7       45.06       50.22      1.39 o
  18  11   7        9.68        8.13      1.11 o
   0  12   7     1111.49     1051.55      9.28 o
   1  12   7     1794.11     1733.70      9.61 o
   2  12   7      187.18      179.12      2.48 o
   3  12   7       59.02       56.91      1.76 o
   4  12   7       45.92       49.19      1.63 o
   5  12   7      749.66      688.68      4.32 o
   6  12   7        0.35        1.01      0.96 o
   7  12   7      379.58      367.80      2.78 o
   8  12   7       23.20       24.20      1.37 o
   9  12   7      425.01      390.63      3.11 o
  10  12   7       68.77       63.40      1.69 o
  11  12   7        6.73       16.86      2.14 o
  12  12   7        6.70        7.87      1.30 o
  13  12   7      144.43      141.59      2.15 o
  14  12   7      151.39      169.83      1.93 o
  15  12   7        6.61        2.10      0.83 o
  16  12   7       16.08       15.27      1.12 o
  17  12   7      276.35      312.19      3.16 o
   1  13   7     1193.44     1178.10      6.94 o
   2  13   7       18.66       29.31      3.02 o
   3  13   7      164.60      151.40      2.07 o
   4  13   7      503.89      540.97      3.71 o
   5  13   7      537.79      500.47      3.46 o
   6  13   7      168.99      174.40      2.02 o
   7  13   7       12.90       19.88      1.36 o
   8  13   7       10.21       13.71      1.23 o
   9  13   7      175.11      159.56      2.41 o
  10  13   7        0.02        2.48      1.09 o
  11  13   7       39.46       38.05      1.56 o
  12  13   7        3.20        2.08      1.15 o
  13  13   7        9.65        7.54      1.16 o
  14  13   7       25.06       22.84      1.72 o
  15  13   7       40.28       46.77      1.44 o
   0  14   7     1256.88     1185.80     11.19 o
   1  14   7      398.47      398.36      3.70 o
   2  14   7       51.09       45.74      1.57 o
   3  14   7     1019.36      958.08      5.05 o
   4  14   7       10.74        7.43      1.18 o
   5  14   7        0.76        2.38      1.02 o
   6  14   7        4.97       11.67      1.08 o
   7  14   7        0.08        0.96      0.92 o
   8  14   7      201.17      187.77      2.09 o
   9  14   7      457.40      455.93      3.34 o
  10  14   7      104.45       83.80      1.88 o
  11  14   7       76.04       68.22      1.47 o
  12  14   7       16.44       15.55      1.14 o
  13  14   7        0.27        0.67      1.08 o
   1  15   7      410.18      445.96      3.36 o
   2  15   7       16.15        6.84      1.11 o
   3  15   7       21.69       26.09      1.73 o
   4  15   7      807.88      842.92      4.33 o
   5  15   7        0.02        1.32      0.85 o
   6  15   7      272.14      265.87      2.14 o
   7  15   7        3.97        5.40      0.88 o
   8  15   7      290.57      242.45      4.05 o
   9  15   7      469.01      464.28      3.76 o
  10  15   7        5.53        1.44      1.18 o
   0  16   7      178.25      166.59      3.39 o
   1  16   7      111.43      128.41      2.66 o
   2  16   7      252.03      262.92      3.10 o
   3  16   7      316.69      328.77      2.90 o
   4  16   7       84.93       80.27      1.68 o
   5  16   7        1.03        1.04      1.04 o
   6  16   7        0.58        0.42      1.29 o
   0   0   8     2600.86     2945.72     12.91 o
   1   0   8    18803.41    19129.46     64.22 o
   2   0   8      407.68      431.40      1.58 o
   3   0   8     4424.80     4656.87     14.56 o
   4   0   8     1821.69     1957.29      6.34 o
   5   0   8     6418.29     6419.33     21.92 o
   6   0   8      115.35       91.69      1.07 o
   7   0   8      309.40      355.02      2.35 o
   8   0   8      907.99     1000.77      4.49 o
   9   0   8       68.31      102.59      2.26 o
  10   0   8       17.51       27.91      1.08 o
  11   0   8        0.01        4.82      1.00 o
  12   0   8       59.32       80.24      1.88 o
  13   0   8      539.88      459.33      3.91 o
  14   0   8      159.64      162.05      2.44 o
  15   0   8     1075.41     1106.89      7.74 o
  16   0   8       27.70       28.41      1.72 o
  17   0   8       32.82       38.37      2.07 o
  18   0   8       37.67       47.43      2.27 o
  19   0   8      108.59      106.53      2.42 o
  20   0   8        0.08        0.58      1.29 o
  21   0   8       38.29       50.38      2.06 o
  22   0   8      307.82      309.02      3.36 o
  23   0   8        0.44        2.23      1.03 o
  24   0   8        2.91        4.56      1.69 o
   1   1   8     7557.58     8403.24     18.60 o
   2   1   8        1.69        4.62      0.39 o
   3   1   8       23.87       42.63      0.61 o
   4   1   8     8418.44     9019.38     22.10 o
   5   1   8       78.02       87.31      0.60 o
   6   1   8      458.16      450.55      1.40 o
   7   1   8     5423.86     5813.37     15.01 o
   8   1   8     7971.48     8437.69     23.75 o
   9   1   8       95.79      120.68      0.98 o
  10   1   8     1892.36     1867.92      5.41 o
  11   1   8     1854.83     1808.99      6.52 o
  12   1   8      590.67      581.07      2.91 o
  13   1   8      108.32      104.38      1.50 o
  14   1   8     3168.12     3076.24     12.63 o
  15   1   8      691.64      664.04      3.71 o
  16   1   8      414.98      383.50      2.60 o
  17   1   8      178.09      151.93      1.87 o
  18   1   8       12.52       11.09      1.25 o
  19   1   8      521.35      481.70      3.38 o
  20   1   8        0.17        2.36      1.00 o
  21   1   8      183.85      185.89      2.09 o
  22   1   8       18.60       14.83      1.28 o
  23   1   8       92.86       99.03      1.42 o
  24   1   8       32.64       26.36      1.36 o
   0   2   8      262.08      296.72      2.07 o
   1   2   8     4657.73     4654.19     10.00 o
   2   2   8     2556.64     2515.85      5.29 o
   3   2   8    13415.90    14400.27     36.40 o
   4   2   8     2309.85     2454.39      5.75 o
   5   2   8      984.59      867.87      2.29 o
   6   2   8      190.77      221.33      1.00 o
   7   2   8     3395.49     3541.26      8.94 o
   8   2   8      305.96      258.52      1.19 o
   9   2   8       23.35       14.30      0.65 o
  10   2   8     1353.67     1340.91      4.34 o
  11   2   8      676.53      634.03      2.75 o
  12   2   8      133.41      113.01      1.36 o
  13   2   8     3669.32     3639.86     14.61 o
  14   2   8     1956.46     1891.24      8.31 o
  15   2   8      148.01      149.81      1.99 o
  16   2   8        4.08        6.26      1.16 o
  17   2   8      317.98      313.60      2.67 o
  18   2   8       69.54       66.90      1.88 o
  19   2   8      167.84      157.74      2.19 o
  20   2   8       44.49       39.89      1.45 o
  21   2   8      208.68      224.14      2.48 o
  22   2   8        0.98        0.36      0.88 o
  23   2   8      109.58      110.21      1.61 o
  24   2   8       78.36       75.78      1.73 o
   1   3   8      102.44      106.86      0.87 o
   2   3   8       71.51       95.87      0.74 o
   3   3   8       23.92       47.14      0.62 o
   4   3   8     1061.99     1154.84      3.13 o
   5   3   8        0.03        4.43      0.48 o
   6   3   8     4407.69     4584.99     12.54 o
   7   3   8        9.96       15.59      0.70 o
   8   3   8      251.92      229.13      1.29 o
   9   3   8      387.02      396.45      1.89 o
  10   3   8      129.95      121.19      1.45 o
  11   3   8       27.58       32.60      1.23 o
  12   3   8      959.26      903.56      4.35 o
  13   3   8       79.41       74.85      1.50 o
  14   3   8      402.24      420.66      3.11 o
  15   3   8     1285.87     1231.71      6.58 o
  16   3   8      164.95      162.05      2.12 o
  17   3   8     1280.03     1216.03      6.57 o
  18   3   8       16.88       17.38      1.30 o
  19   3   8       67.05       73.90      1.62 o
  20   3   8      261.15      259.25      2.42 o
  21   3   8      117.91      117.88      1.87 o
  22   3   8       26.49       35.39      1.23 o
  23   3   8       59.15       60.90      1.22 o
  24   3   8       45.20       53.50      1.79 o
   0   4   8        3.25        5.40      0.72 o
   1   4   8      212.05      197.01      0.82 o
   2   4   8       11.45       17.83      0.61 o
   3   4   8     2562.74     2591.73      6.65 o
   4   4   8      184.03      236.71      1.18 o
   5   4   8     2798.16     2952.55      8.49 o
   6   4   8      604.76      695.76      2.49 o
   7   4   8        0.00        3.72      0.65 o
   8   4   8     1623.58     1667.90      5.10 o
   9   4   8       99.44       75.48      1.14 o
  10   4   8      156.41      139.64      1.69 o
  11   4   8     2156.46     2110.20      9.26 o
  12   4   8      192.63      196.86      2.01 o
  13   4   8     1280.43     1273.23      6.14 o
  14   4   8      242.54      213.21      2.26 o
  15   4   8     1800.95     1720.95      8.51 o
  16   4   8      769.58      722.19      4.66 o
  17   4   8      882.37      940.57      5.72 o
  18   4   8      337.61      304.91      2.82 o
  19   4   8       22.54       17.56      1.32 o
  20   4   8       14.11       14.53      1.38 o
  21   4   8        2.84        2.72      1.07 o
  22   4   8       75.73       76.81      1.57 o
  23   4   8        5.75        5.47      1.23 o
   1   5   8       53.28       71.92      0.87 o
   2   5   8     1711.28     1798.19      4.87 o
   3   5   8      503.74      469.30      1.73 o
   4   5   8      146.09      120.20      0.99 o
   5   5   8       62.75       45.51      0.84 o
   6   5   8       60.79       66.05      1.14 o
   7   5   8       37.61       34.67      0.99 o
   8   5   8     1365.35     1405.78      5.62 o
   9   5   8      304.63      278.08      2.04 o
  10   5   8      414.97      374.26      2.39 o
  11   5   8      378.57      325.96      2.58 o
  12   5   8       15.32       12.41      1.23 o
  13   5   8        0.21        2.41      1.02 o
  14   5   8      249.98      265.38      2.56 o
  15   5   8      877.32      932.03      5.36 o
  16   5   8       28.41       28.94      1.56 o
  17   5   8      315.61      325.34      2.85 o
  18   5   8        3.97        4.31      1.32 o
  19   5   8       39.61       42.89      1.64 o
  20   5   8      135.75      119.66      2.17 o
  21   5   8      397.91      386.73      2.91 o
  22   5   8        2.07        0.79      0.84 o
  23   5   8      160.31      184.71      2.21 o
   0   6   8     3100.46     3123.45     15.79 o
   1   6   8     1489.75     1419.11      5.00 o
   2   6   8      807.05      827.49      2.83 o
   3   6   8        3.50        3.83      0.59 o
   4   6   8     1721.42     1801.92      5.42 o
   5   6   8       24.21       15.11      0.79 o
   6   6   8       11.05        7.32      0.93 o
   7   6   8      390.06      392.14      2.51 o
   8   6   8        2.76        8.20      1.06 o
   9   6   8      204.65      184.74      1.97 o
  10   6   8      463.99      447.62      2.87 o
  11   6   8      268.03      281.95      2.29 o
  12   6   8      274.94      291.03      2.44 o
  13   6   8      150.46      140.31      2.04 o
  14   6   8     1279.86     1148.10      6.35 o
  15   6   8      229.88      234.32      2.63 o
  16   6   8      418.79      419.54      3.34 o
  17   6   8      726.95      744.67      4.76 o
  18   6   8        2.44        2.70      1.17 o
  19   6   8       17.86       18.83      1.49 o
  20   6   8      118.07      106.28      1.86 o
  21   6   8        1.85        3.08      1.12 o
  22   6   8        1.52        0.95      0.88 o
   1   7   8      166.34      176.53      1.36 o
   2   7   8      115.19      140.84      1.47 o
   3   7   8      489.68      511.11      2.60 o
   4   7   8      495.61      428.38      2.37 o
   5   7   8        0.07        3.07      0.82 o
   6   7   8       11.85       13.89      0.98 o
   7   7   8       18.80       26.09      1.18 o
   8   7   8        0.97        3.85      1.04 o
   9   7   8       20.45       27.98      1.27 o
  10   7   8      776.74      764.18      4.10 o
  11   7   8        0.45        3.29      1.08 o
  12   7   8       29.93       38.77      1.52 o
  13   7   8       52.49       64.01      1.98 o
  14   7   8      419.29      398.94      3.36 o
  15   7   8      239.71      241.57      2.77 o
  16   7   8      353.97      370.76      3.27 o
  17   7   8      285.79      318.53      2.92 o
  18   7   8       84.18       72.55      1.78 o
  19   7   8       10.47       13.05      1.33 o
  20   7   8        7.91        7.30      1.05 o
  21   7   8       34.58       34.87      1.95 o
  22   7   8        8.65        3.84      1.35 o
   0   8   8      160.65      144.80      2.60 o
   1   8   8      291.43      276.61      2.07 o
   2   8   8      681.18      689.72      3.36 o
   3   8   8     1195.73     1165.39      8.04 o
   4   8   8      463.40      497.59      3.20 o
   5   8   8      238.75      216.92      2.11 o
   6   8   8     1475.65     1422.96      6.94 o
   7   8   8       24.65       20.70      1.47 o
   8   8   8        3.33        1.90      0.99 o
   9   8   8      925.67      910.73      4.79 o
  10   8   8      238.35      224.83      2.24 o
  11   8   8      301.75      300.75      2.63 o
  12   8   8       78.16       88.88      1.74 o
  13   8   8      359.56      360.24      3.04 o
  14   8   8      159.99      150.10      2.32 o
  15   8   8      998.58     1008.05      5.89 o
  16   8   8       23.82       17.66      1.64 o
  17   8   8       57.05       46.52      1.97 o
  18   8   8        6.54       10.97      1.56 o
  19   8   8       69.38       65.66      1.80 o
  20   8   8        7.49        5.48      1.20 o
  21   8   8        3.40        2.88      1.30 o
   1   9   8     1988.96     1847.28      9.61 o
   2   9   8      727.38      721.93      4.63 o
   3   9   8        4.76        5.97      1.01 o
   4   9   8       38.63       43.31      1.31 o
   5   9   8       22.39       23.69      1.21 o
   6   9   8     1138.01     1133.93      5.39 o
   7   9   8      233.08      181.84      2.21 o
   8   9   8      668.15      694.78      3.98 o
   9   9   8       89.16       92.19      1.63 o
  10   9   8        0.88        3.41      1.06 o
  11   9   8      131.57      135.30      2.14 o
  12   9   8      246.02      221.14      2.37 o
  13   9   8        6.51       11.45      1.38 o
  14   9   8      264.38      258.29      2.65 o
  15   9   8        6.02        8.81      1.59 o
  16   9   8        0.07        1.38      1.28 o
  17   9   8       70.00       55.63      1.86 o
  18   9   8       23.81       22.70      1.77 o
  19   9   8      331.94      389.69      3.16 o
  20   9   8       91.98       85.02      1.76 o
   0  10   8       88.58       92.44      2.44 o
   1  10   8      435.77      420.34      3.16 o
   2  10   8      924.44      883.93      4.90 o
   3  10   8       11.08       17.10      1.31 o
   4  10   8      260.07      257.74      2.25 o
   5  10   8      354.03      331.67      2.58 o
   6  10   8      187.81      176.36      1.92 o
   7  10   8      253.28      238.02      2.60 o
   8  10   8        0.99        2.62      1.12 o
   9  10   8        3.81        4.15      1.27 o
  10  10   8       48.51       57.22      1.83 o
  11  10   8      481.47      457.09      3.35 o
  12  10   8      174.23      152.93      2.18 o
  13  10   8      106.44      109.69      1.78 o
  14  10   8       26.72       35.29      1.66 o
  15  10   8       20.13       26.33      1.42 o
  16  10   8        0.17        1.36      1.21 o
  17  10   8       75.78       76.46      1.79 o
  18  10   8       66.90       63.33      1.61 o
  19  10   8      231.72      275.54      2.44 o
   1  11   8      480.65      462.48      3.78 o
   2  11   8      132.70      140.38      3.00 o
   3  11   8      185.71      185.52      2.20 o
   4  11   8       75.76       65.53      1.55 o
   5  11   8        7.03        8.88      1.26 o
   6  11   8      617.36      588.04      3.82 o
   7  11   8       72.60       74.90      1.62 o
   8  11   8      156.47      157.02      2.24 o
   9  11   8       62.79       60.59      1.62 o
  10  11   8      577.02      552.76      3.67 o
  11  11   8      329.43      293.06      2.75 o
  12  11   8      345.38      355.49      3.11 o
  13  11   8        5.64        7.70      1.14 o
  14  11   8      256.48      274.08      2.76 o
  15  11   8       14.18       13.81      1.44 o
  16  11   8      210.91      226.82      2.20 o
  17  11   8       25.44       24.28      2.00 o
  18  11   8       72.49       73.73      1.70 o
   0  12   8        0.02        1.59      2.33 o
   1  12   8     1063.40     1051.72      6.62 o
   2  12   8      366.87      371.26      3.44 o
   3  12   8        1.74        0.80      1.20 o
   4  12   8        2.67        3.18      1.12 o
   5  12   8      293.83      285.32      2.75 o
   6  12   8        7.79        8.93      1.25 o
   7  12   8        8.58       12.50      1.13 o
   8  12   8       13.16       13.95      1.34 o
   9  12   8      320.24      327.34      2.63 o
  10  12   8      121.05      105.95      1.98 o
  11  12   8        7.60        6.27      1.26 o
  12  12   8        0.08        2.05      1.09 o
  13  12   8      168.03      182.39      2.25 o
  14  12   8      247.29      259.05      2.35 o
  15  12   8       86.21      106.08      2.03 o
  16  12   8        0.08        0.43      1.03 o
   1  13   8      218.75      208.56      2.99 o
   2  13   8       13.52       19.90      1.58 o
   3  13   8       47.07       43.54      1.62 o
   4  13   8      291.44      281.53      2.50 o
   5  13   8       56.31       57.61      1.87 o
   6  13   8        1.15        1.67      1.01 o
   7  13   8        2.26        1.81      0.94 o
   8  13   8        0.45        0.63      0.94 o
   9  13   8      182.09      189.92      2.42 o
  10  13   8       75.42       73.73      1.68 o
  11  13   8       22.22       21.06      2.26 o
  12  13   8      252.24      246.87      2.55 o
  13  13   8       22.97       20.92      1.41 o
  14  13   8      356.19      439.52      3.20 o
   0  14   8      123.00      135.92      3.12 o
   1  14   8      298.58      297.98      3.26 o
   2  14   8       90.30       94.35      2.11 o
   3  14   8        6.31        4.21      1.06 o
   4  14   8       34.63       38.31      1.39 o
   5  14   8       12.94       10.53      1.14 o
   6  14   8       13.16       10.73      1.07 o
   7  14   8        1.42        0.73      0.80 o
   8  14   8       15.58        5.66      0.94 o
   9  14   8      264.92      279.54      2.53 o
  10  14   8        6.56        2.02      1.08 o
  11  14   8        0.64        0.62      0.91 o
  12  14   8       31.93       36.33      1.73 o
   1  15   8       55.63       64.82      1.74 o
   2  15   8       23.06       25.12      2.12 o
   3  15   8        8.62        6.46      1.00 o
   4  15   8        7.44        8.22      0.96 o
   5  15   8        4.78        3.96      0.78 o
   6  15   8        0.24        0.05      0.64 o
   7  15   8       18.85        9.39      1.18 o
   8  15   8        7.19        2.38      1.18 o
   9  15   8       48.59       56.28      1.83 o
   0  16   8      116.30      151.59      3.38 o
   1  16   8       70.37       57.01      1.87 o
   2  16   8        1.09        2.35      1.24 o
   3  16   8        4.84        6.21      1.41 o
   1   1   9      486.18      477.94      1.29 o
   2   1   9     3158.66     3421.35      7.53 o
   3   1   9      431.45      411.34      1.23 o
   4   1   9     2536.79     2812.65      6.57 o
   5   1   9      875.57      847.30      2.28 o
   6   1   9       73.81       82.47      0.71 o
   7   1   9       47.74       45.60      0.74 o
   8   1   9       74.06       42.69      0.90 o
   9   1   9      188.31      203.12      1.82 o
  10   1   9      395.40      445.72      2.25 o
  11   1   9      499.82      491.51      2.75 o
  12   1   9       49.88       43.63      1.27 o
  13   1   9      184.27      181.50      1.81 o
  14   1   9     2561.10     2493.83     10.74 o
  15   1   9      694.62      705.26      3.95 o
  16   1   9      254.47      248.32      2.27 o
  17   1   9        0.56        2.04      1.11 o
  18   1   9      257.31      278.94      2.54 o
  19   1   9        4.72        5.19      1.21 o
  20   1   9      126.26      128.60      1.84 o
  21   1   9      100.72      100.41      1.58 o
  22   1   9       86.82       76.13      1.32 o
  23   1   9       75.88       75.45      1.47 o
  24   1   9        8.05        7.06      1.59 o
   0   2   9      101.53      119.58      0.83 o
   1   2   9        0.45        4.99      0.48 o
   2   2   9     6589.21     7122.48     17.25 o
   3   2   9      222.44      269.10      1.36 o
   4   2   9      774.38      786.06      2.31 o
   5   2   9        0.08        4.19      0.67 o
   6   2   9      321.50      346.97      1.45 o
   7   2   9       31.87       45.92      0.77 o
   8   2   9     1420.14     1406.23      4.46 o
   9   2   9       27.91       27.25      0.91 o
  10   2   9      177.76      159.38      1.76 o
  11   2   9      738.61      687.33      3.96 o
  12   2   9     2603.01     2570.31     12.05 o
  13   2   9     1438.68     1361.80      6.98 o
  14   2   9       57.80       61.49      1.76 o
  15   2   9      331.54      317.78      2.83 o
  16   2   9       50.93       49.74      1.67 o
  17   2   9        0.64        3.04      1.16 o
  18   2   9       52.35       51.61      1.72 o
  19   2   9       89.52       80.31      1.75 o
  20   2   9       14.32       15.89      1.17 o
  21   2   9        1.40       -0.10      0.85 o
  22   2   9       13.38       17.05      1.03 o
  23   2   9       25.19       24.89      1.34 o
   1   3   9      365.24      392.05      1.27 o
   2   3   9      514.55      446.42      1.46 o
   3   3   9      572.53      583.13      1.79 o
   4   3   9      203.33      216.25      1.40 o
   5   3   9        5.75        4.27      0.60 o
   6   3   9        6.82       11.75      1.13 o
   7   3   9     1478.88     1502.10      4.63 o
   8   3   9       42.37       52.64      0.95 o
   9   3   9      595.79      651.25      3.57 o
  10   3   9      392.09      387.34      2.79 o
  11   3   9     4763.63     4640.04     20.36 o
  12   3   9      562.74      532.82      3.60 o
  13   3   9       12.62       16.55      1.55 o
  14   3   9       37.47       44.10      1.74 o
  15   3   9      104.67       99.12      2.09 o
  16   3   9      467.64      461.07      3.67 o
  17   3   9       22.46       14.71      1.55 o
  18   3   9       20.66       15.46      1.51 o
  19   3   9        5.62        4.56      1.25 o
  20   3   9        7.52       10.13      1.35 o
  21   3   9      103.06      109.13      2.10 o
  22   3   9        5.49        4.79      1.08 o
  23   3   9       34.05       40.97      1.36 o
   0   4   9       90.46       60.92      1.12 o
   1   4   9      449.18      412.61      1.45 o
   2   4   9      247.90      258.85      1.13 o
   3   4   9       73.19       34.31      0.68 o
   4   4   9      236.25      262.77      1.57 o
   5   4   9      172.50      234.09      1.35 o
   6   4   9      189.31      165.03      1.22 o
   7   4   9      381.53      355.79      2.06 o
   8   4   9       46.71       57.16      1.07 o
   9   4   9      360.44      345.58      2.46 o
  10   4   9       36.67       47.72      1.36 o
  11   4   9      685.56      714.51      4.00 o
  12   4   9      708.57      695.54      4.27 o
  13   4   9      479.99      487.28      3.29 o
  14   4   9     1328.83     1329.37      7.05 o
  15   4   9      313.31      328.31      3.01 o
  16   4   9       29.45       36.62      2.30 o
  17   4   9       20.00       14.25      1.58 o
  18   4   9       50.00       47.88      1.83 o
  19   4   9       24.16       29.46      1.50 o
  20   4   9       73.47       63.50      1.92 o
  21   4   9       11.68        7.24      1.27 o
  22   4   9        3.15        0.53      0.93 o
  23   4   9       10.93       11.81      1.23 o
   1   5   9      596.11      562.56      2.05 o
   2   5   9      431.21      440.00      1.84 o
   3   5   9       76.02       67.10      0.89 o
   4   5   9        6.59       10.61      0.70 o
   5   5   9      440.60      451.56      2.26 o
   6   5   9     1550.33     1532.45      6.09 o
   7   5   9       52.69       48.84      1.07 o
   8   5   9      968.03      954.55      4.39 o
   9   5   9       87.95       77.61      1.37 o
  10   5   9     1243.16     1253.39      6.04 o
  11   5   9      961.18      977.12      5.10 o
  12   5   9      438.24      413.66      3.01 o
  13   5   9      157.06      166.47      2.06 o
  14   5   9      321.96      294.38      2.72 o
  15   5   9        9.71        8.14      1.30 o
  16   5   9        0.30        2.36      1.25 o
  17   5   9      153.01      151.35      2.26 o
  18   5   9      118.41      102.36      1.81 o
  19   5   9      183.79      187.02      2.34 o
  20   5   9        1.31        0.69      1.21 o
  21   5   9      106.40      110.36      1.85 o
  22   5   9        5.47        4.30      1.17 o
   0   6   9      524.65      507.07      4.31 o
   1   6   9      858.80      841.02      4.40 o
   2   6   9      616.44      572.82      2.70 o
   3   6   9     2091.60     2165.20      8.40 o
   4   6   9      505.56      514.73      3.10 o
   5   6   9      715.14      658.37      3.61 o
   6   6   9     1548.81     1491.56      6.43 o
   7   6   9      255.97      259.76      2.23 o
   8   6   9      184.60      173.34      2.02 o
   9   6   9      458.63      393.70      2.83 o
  10   6   9      342.66      330.85      2.62 o
  11   6   9       72.99       60.12      1.67 o
  12   6   9      434.74      436.61      3.42 o
  13   6   9       80.49       64.32      1.69 o
  14   6   9       96.89      126.77      2.16 o
  15   6   9       27.79       34.55      1.59 o
  16   6   9      803.08      816.27      4.92 o
  17   6   9      145.09      154.48      2.20 o
  18   6   9       75.00       79.60      1.92 o
  19   6   9       75.78       79.49      1.80 o
  20   6   9       48.04       48.79      1.62 o
  21   6   9        5.20        3.55      1.01 o
  22   6   9      177.49      173.56      2.73 o
   1   7   9      186.37      171.62      1.79 o
   2   7   9      104.20      106.17      1.31 o
   3   7   9        1.43        2.90      0.85 o
   4   7   9      143.73      121.73      1.60 o
   5   7   9     2021.70     1943.93      8.59 o
   6   7   9      152.63      144.34      1.88 o
   7   7   9      501.61      446.97      2.96 o
   8   7   9      125.89      122.92      1.89 o
   9   7   9      159.00      151.56      1.91 o
  10   7   9        3.36        5.26      1.10 o
  11   7   9     1171.48     1213.58      6.14 o
  12   7   9      268.16      270.42      2.69 o
  13   7   9        1.11        3.35      1.21 o
  14   7   9      275.21      251.80      2.73 o
  15   7   9       36.68       32.29      1.68 o
  16   7   9        8.56        6.13      1.53 o
  17   7   9     1572.48     1580.10      8.81 o
  18   7   9       48.41       53.00      1.52 o
  19   7   9       34.65       40.92      1.41 o
  20   7   9       13.83        9.71      1.03 o
  21   7   9        0.12        0.22      1.09 o
   0   8   9       25.96       21.87      2.18 o
   1   8   9      216.69      203.82      2.47 o
   2   8   9      791.29      743.43      4.36 o
   3   8   9     1108.65     1037.33      5.06 o
   4   8   9      606.62      575.80      3.36 o
   5   8   9      735.13      692.30      3.94 o
   6   8   9      281.49      302.93      2.57 o
   7   8   9     1086.79     1038.69      5.40 o
   8   8   9        9.65        2.58      1.14 o
   9   8   9     2588.04     2528.18     11.15 o
  10   8   9       99.37      124.19      1.99 o
  11   8   9      222.18      199.99      2.21 o
  12   8   9        6.16        9.37      1.18 o
  13   8   9       48.32       42.70      1.66 o
  14   8   9       57.64       64.02      2.23 o
  15   8   9      310.15      317.57      3.02 o
  16   8   9       63.62       77.48      1.86 o
  17   8   9      435.13      411.46      3.37 o
  18   8   9       58.96       55.27      1.63 o
  19   8   9        8.63        6.39      1.17 o
  20   8   9        0.93        1.04      1.02 o
   1   9   9     1507.06     1529.79      8.00 o
   2   9   9      400.54      418.87      3.34 o
   3   9   9     1191.51     1143.91      8.68 o
   4   9   9      396.91      425.96      3.08 o
   5   9   9       66.30       65.30      1.64 o
   6   9   9      379.40      357.24      2.80 o
   7   9   9     1165.97     1190.06      6.02 o
   8   9   9      393.42      359.25      2.92 o
   9   9   9      346.67      322.48      2.69 o
  10   9   9     1432.70     1448.28      7.08 o
  11   9   9      159.86      185.99      2.17 o
  12   9   9      798.15      730.94      4.42 o
  13   9   9      412.41      437.01      3.50 o
  14   9   9        7.42        5.75      1.31 o
  15   9   9      141.69      136.96      2.02 o
  16   9   9       21.87       14.64      1.35 o
  17   9   9       58.48       48.72      1.57 o
  18   9   9        3.79        1.51      1.09 o
  19   9   9       15.66        8.75      1.14 o
   0  10   9      424.87      408.64      4.13 o
   1  10   9     1703.27     1693.42      9.13 o
   2  10   9       69.28       60.94      1.82 o
   3  10   9        6.83        8.92      1.30 o
   4  10   9      671.16      668.64      4.05 o
   5  10   9      604.18      589.37      3.76 o
   6  10   9      866.60      808.18      4.47 o
   7  10   9      682.99      674.59      4.14 o
   8  10   9        1.85        2.79      1.23 o
   9  10   9        0.52        6.46      1.34 o
  10  10   9       52.59       45.65      1.56 o
  11  10   9       38.10       35.30      1.49 o
  12  10   9       54.16       57.55      1.69 o
  13  10   9      124.27      139.03      1.89 o
  14  10   9        9.35        8.46      1.10 o
  15  10   9       63.60       63.81      1.79 o
  16  10   9        0.06        0.57      1.06 o
  17  10   9       15.64       21.26      1.47 o
  18  10   9       61.69       68.35      1.57 o
   1  11   9     1007.38     1023.82      6.08 o
   2  11   9      458.32      431.71      3.54 o
   3  11   9       23.88       24.91      1.43 o
   4  11   9      201.85      175.88      2.14 o
   5  11   9      202.29      181.09      2.25 o
   6  11   9        0.13       -0.02      1.03 o
   7  11   9      716.62      696.74      4.49 o
   8  11   9       85.65       93.11      1.95 o
   9  11   9      897.66      923.89      5.23 o
  10  11   9       51.52       48.26      1.60 o
  11  11   9      108.37      125.79      1.93 o
  12  11   9        2.88        0.96      0.98 o
  13  11   9      152.00      162.74      2.01 o
  14  11   9       95.55      105.55      2.08 o
  15  11   9      180.74      190.11      2.16 o
  16  11   9       19.40       23.57      1.97 o
  17  11   9        4.64        2.41      0.99 o
   0  12   9     1010.47      980.62     10.79 o
   1  12   9      695.62      700.21      5.08 o
   2  12   9       81.95       93.29      1.99 o
   3  12   9       12.91       12.10      1.33 o
   4  12   9        0.05        0.05      1.02 o
   5  12   9        0.52        2.88      1.08 o
   6  12   9      218.02      227.13      2.34 o
   7  12   9       53.78       50.43      1.56 o
   8  12   9        1.92        3.24      1.06 o
   9  12   9       12.51        8.63      1.09 o
  10  12   9      187.31      167.61      1.94 o
  11  12   9       10.70        8.01      1.15 o
  12  12   9      242.86      240.71      2.30 o
  13  12   9        7.76        9.01      1.14 o
  14  12   9       27.85       27.09      1.60 o
  15  12   9       92.14       97.45      1.65 o
   1  13   9      165.96      159.93      2.66 o
   2  13   9      868.45      905.50      5.34 o
   3  13   9        7.31        8.76      1.37 o
   4  13   9       57.73       46.25      1.51 o
   5  13   9        0.23        0.73      0.96 o
   6  13   9       22.38       27.88      1.58 o
   7  13   9        7.58        7.14      1.21 o
   8  13   9      122.91      127.41      1.85 o
   9  13   9       86.11       90.33      1.56 o
  10  13   9       11.04       16.71      1.19 o
  11  13   9       11.34        8.70      1.13 o
  12  13   9      142.04      150.77      1.83 o
  13  13   9       11.00        8.50      1.22 o
   0  14   9      521.67      523.03      6.13 o
   1  14   9      849.95      929.10      6.27 o
   2  14   9       79.48       90.21      2.77 o
   3  14   9      191.50      203.68      2.12 o
   4  14   9      209.39      214.73      2.06 o
   5  14   9      134.69      144.47      1.76 o
   6  14   9        1.88        0.98      0.81 o
   7  14   9       55.92       54.60      1.34 o
   8  14   9       78.93       72.52      1.48 o
   9  14   9      140.02      138.94      2.20 o
  10  14   9       42.54       55.80      1.63 o
  11  14   9       68.98       73.71      1.89 o
   1  15   9      222.97      227.12      2.52 o
   2  15   9      334.17      373.00      6.85 o
   3  15   9      258.32      261.32      4.13 o
   4  15   9       41.16       45.30      1.84 o
   5  15   9       30.82       33.47      1.78 o
   6  15   9       29.73       40.98      1.73 o
   7  15   9       15.39       10.08      1.21 o
   0   0  10      883.48      781.21      3.89 o
   1   0  10      812.53      760.78      2.76 o
   2   0  10      792.88      894.84      3.30 o
   3   0  10      635.94      512.66      2.03 o
   4   0  10       11.41       18.31      0.80 o
   5   0  10        2.74        5.21      1.06 o
   6   0  10        6.96        1.73      0.72 o
   7   0  10     1002.05     1099.64      5.56 o
   8   0  10     2400.54     2378.90     11.73 o
   9   0  10     2729.80     2703.67     15.33 o
  10   0  10        6.09        5.66      1.28 o
  11   0  10     1083.48     1065.17      7.18 o
  12   0  10     4313.79     4242.62     25.82 o
  13   0  10        5.26        8.82      1.56 o
  14   0  10        1.55        4.17      1.49 o
  15   0  10        3.85        5.86      1.75 o
  16   0  10      729.59      676.30      6.23 o
  17   0  10      397.31      447.78      4.60 o
  18   0  10      461.68      446.85      4.65 o
  19   0  10      133.72      141.65      2.83 o
  20   0  10        0.63        1.14      1.63 o
  21   0  10       30.98       31.98      2.55 o
  22   0  10       69.62       89.20      2.65 o
  23   0  10      152.85      158.11      3.38 o
   1   1  10      188.09      157.52      0.91 o
   2   1  10      706.14      749.90      2.19 o
   3   1  10       14.57       32.41      0.54 o
   4   1  10        8.34        9.58      0.49 o
   5   1  10     1091.35     1010.21      3.13 o
   6   1  10      547.21      513.49      2.06 o
   7   1  10       16.59       17.47      0.81 o
   8   1  10      181.68      199.30      1.67 o
   9   1  10      167.97      158.16      1.83 o
  10   1  10       54.75       54.25      1.47 o
  11   1  10      322.93      289.97      2.57 o
  12   1  10     4218.61     4015.56     18.63 o
  13   1  10        2.12        2.81      1.15 o
  14   1  10     1527.78     1442.58      6.81 o
  15   1  10       76.40       71.93      1.63 o
  16   1  10       22.13       16.88      1.38 o
  17   1  10       71.58       74.89      1.67 o
  18   1  10        3.46        2.63      1.07 o
  19   1  10       10.50       18.52      1.26 o
  20   1  10      280.37      268.36      2.58 o
  21   1  10       88.33       72.37      1.63 o
  22   1  10        0.57        0.73      0.81 o
  23   1  10       34.33       18.77      1.67 o
   0   2  10     1000.61     1053.07      3.82 o
   1   2  10       47.83       70.87      0.63 o
   2   2  10      525.66      547.70      1.81 o
   3   2  10      129.51      165.77      0.94 o
   4   2  10       12.20       13.52      0.51 o
   5   2  10       16.62       23.55      0.64 o
   6   2  10        0.00        2.50      0.57 o
   7   2  10      625.15      583.89      2.59 o
   8   2  10      487.82      469.19      2.57 o
   9   2  10       12.25       12.98      1.12 o
  10   2  10       43.52       54.73      1.60 o
  11   2  10      780.18      709.83      4.35 o
  12   2  10      353.52      321.70      2.95 o
  13   2  10      130.57      119.41      2.04 o
  14   2  10      262.86      257.61      2.58 o
  15   2  10      644.83      657.34      4.34 o
  16   2  10       43.73       40.13      1.58 o
  17   2  10      240.15      221.65      2.83 o
  18   2  10       23.04       26.51      1.63 o
  19   2  10       83.77       65.79      1.74 o
  20   2  10      179.32      164.42      2.27 o
  21   2  10        3.75        1.92      1.03 o
  22   2  10       14.09       12.05      1.04 o
  23   2  10      266.88      268.83      3.23 o
   1   3  10     2508.54     2499.19      7.37 o
   2   3  10      247.23      252.90      1.26 o
   3   3  10      353.78      346.88      1.49 o
   4   3  10     3192.56     3138.34      9.43 o
   5   3  10      558.23      547.84      2.32 o
   6   3  10     1661.98     1694.89      5.95 o
   7   3  10      630.67      565.87      2.84 o
   8   3  10       15.08       11.19      0.99 o
   9   3  10        7.65       11.26      1.11 o
  10   3  10     6038.77     6014.19     26.92 o
  11   3  10      690.90      658.09      4.30 o
  12   3  10      804.72      747.85      4.61 o
  13   3  10       13.46       19.82      1.88 o
  14   3  10     1019.66      958.82      5.43 o
  15   3  10      329.49      311.53      2.95 o
  16   3  10      534.87      546.92      3.96 o
  17   3  10      113.36      107.30      2.05 o
  18   3  10      334.71      290.33      3.25 o
  19   3  10       61.84       64.11      1.73 o
  20   3  10       32.81       23.90      1.37 o
  21   3  10        0.81        1.17      0.92 o
  22   3  10       48.01       48.61      1.42 o
   0   4  10     4701.57     4705.56     23.22 o
   1   4  10     3445.40     3595.97     11.77 o
   2   4  10      385.56      403.45      2.00 o
   3   4  10     1300.99     1322.43      4.65 o
   4   4  10      104.37       93.57      1.07 o
   5   4  10      152.22      153.12      1.33 o
   6   4  10      314.11      291.32      1.86 o
   7   4  10       83.78       78.43      1.25 o
   8   4  10      125.71      129.90      1.65 o
   9   4  10      686.90      640.65      3.73 o
  10   4  10      824.57      814.31      4.47 o
  11   4  10      404.31      374.48      2.93 o
  12   4  10      599.45      583.80      3.86 o
  13   4  10       46.82       58.26      1.73 o
  14   4  10      987.88      943.23      5.52 o
  15   4  10     1062.90     1017.73      5.91 o
  16   4  10      837.56      836.85      5.30 o
  17   4  10      179.69      173.00      2.53 o
  18   4  10       68.05       53.69      1.85 o
  19   4  10       49.13       54.91      1.63 o
  20   4  10        3.43        3.11      1.06 o
  21   4  10        0.01       -1.10      1.16 o
  22   4  10        6.40        3.20      1.04 o
   1   5  10      320.54      339.81      1.97 o
   2   5  10       17.31       15.62      1.13 o
   3   5  10       46.57       52.39      1.15 o
   4   5  10      669.96      624.85      3.31 o
   5   5  10      641.90      628.51      3.23 o
   6   5  10        0.18        2.35      0.79 o
   7   5  10      540.64      528.92      3.18 o
   8   5  10       31.52       28.45      1.26 o
   9   5  10     2748.19     2649.34     12.01 o
  10   5  10      986.77      979.04      5.11 o
  11   5  10        1.38        3.33      1.11 o
  12   5  10       31.80       35.49      1.45 o
  13   5  10      716.75      663.05      4.11 o
  14   5  10      632.47      631.04      4.36 o
  15   5  10        0.03        2.48      1.21 o
  16   5  10        1.20        0.28      1.17 o
  17   5  10      290.66      263.95      2.83 o
  18   5  10       26.39       34.46      1.53 o
  19   5  10       57.16       57.85      1.58 o
  20   5  10       92.41       90.37      1.68 o
  21   5  10        1.03       -0.04      0.82 o
  22   5  10        4.52        0.96      1.06 o
   0   6  10      349.52      329.06      3.14 o
   1   6  10      228.83      231.41      1.81 o
   2   6  10     1213.44     1213.66      5.29 o
   3   6  10      122.46      110.40      1.64 o
   4   6  10      193.55      194.76      1.99 o
   5   6  10        8.12       11.47      1.03 o
   6   6  10      298.40      316.01      2.59 o
   7   6  10       13.39       19.83      1.18 o
   8   6  10        4.04        3.82      1.01 o
   9   6  10      256.43      255.20      2.24 o
  10   6  10       11.19       11.88      1.28 o
  11   6  10       41.92       46.28      1.49 o
  12   6  10      168.68      172.50      2.16 o
  13   6  10      131.17      125.41      2.13 o
  14   6  10      839.44      786.60      4.81 o
  15   6  10        4.59        8.44      1.28 o
  16   6  10        0.64        1.37      1.22 o
  17   6  10      221.72      229.49      2.61 o
  18   6  10      110.65      119.70      2.09 o
  19   6  10       18.63       11.32      1.11 o
  20   6  10       46.87       43.45      1.41 o
  21   6  10        0.77        0.43      0.92 o
   1   7  10      384.45      384.49      2.76 o
   2   7  10      528.80      502.47      3.38 o
   3   7  10     1763.27     1673.09      9.86 o
   4   7  10      644.32      632.27      4.00 o
   5   7  10       13.72       21.44      1.48 o
   6   7  10      737.29      721.09      4.04 o
   7   7  10      120.06      109.69      1.93 o
   8   7  10       67.41       68.96      1.73 o
   9   7  10      387.80      332.59      2.54 o
  10   7  10       21.62       19.12      1.21 o
  11   7  10      147.61      143.52      2.22 o
  12   7  10      205.39      171.11      2.37 o
  13   7  10      308.27      293.02      2.81 o
  14   7  10      745.68      734.16      4.81 o
  15   7  10       99.99      103.08      1.96 o
  16   7  10      164.39      175.57      2.21 o
  17   7  10        4.39        3.53      1.03 o
  18   7  10       29.41       35.61      1.50 o
  19   7  10      102.21      104.43      1.87 o
  20   7  10       95.02      101.13      2.06 o
   0   8  10     4112.81     4114.22     28.42 o
   1   8  10       14.25       15.75      1.31 o
   2   8  10        9.08       12.72      1.28 o
   3   8  10      218.75      238.40      2.37 o
   4   8  10       58.58       64.40      1.73 o
   5   8  10     1751.03     1683.43      8.15 o
   6   8  10      616.88      586.13      3.78 o
   7   8  10       38.77       37.62      1.47 o
   8   8  10     1572.49     1579.20      7.82 o
   9   8  10       88.20       87.50      1.77 o
  10   8  10      473.92      504.58      3.39 o
  11   8  10      249.17      220.26      2.28 o
  12   8  10      103.01      112.56      1.91 o
  13   8  10      492.91      454.17      3.32 o
  14   8  10       56.99       80.15      1.80 o
  15   8  10       51.55       59.74      1.68 o
  16   8  10      204.92      237.62      2.43 o
  17   8  10       29.34       34.92      1.33 o
  18   8  10       84.16       77.20      1.57 o
  19   8  10      212.85      249.05      2.71 o
   1   9  10     2830.96     2945.65     13.97 o
   2   9  10      430.07      351.86      3.40 o
   3   9  10        6.87        3.76      1.14 o
   4   9  10      458.22      408.83      3.20 o
   5   9  10      143.00      143.04      2.14 o
   6   9  10       83.42       76.33      1.84 o
   7   9  10      100.80       90.73      1.74 o
   8   9  10      854.11      806.39      4.71 o
   9   9  10       87.27       85.45      1.85 o
  10   9  10      203.70      196.40      2.31 o
  11   9  10        0.03        0.84      1.02 o
  12   9  10        3.72        2.57      1.17 o
  13   9  10      317.51      303.23      2.90 o
  14   9  10       74.09       77.54      1.73 o
  15   9  10        2.94        2.11      0.99 o
  16   9  10      337.93      368.50      3.01 o
  17   9  10       74.50       76.44      1.52 o
  18   9  10       37.27       40.84      2.56 o
   0  10  10     3355.91     3291.43     25.88 o
   1  10  10     1461.65     1461.38      8.18 o
   2  10  10      110.85       93.91      1.94 o
   3  10  10        0.36        0.12      1.01 o
   4  10  10        0.72        3.56      1.37 o
   5  10  10      169.73      144.59      2.16 o
   6  10  10      105.78      110.71      1.94 o
   7  10  10      246.43      262.67      2.60 o
   8  10  10       26.15       29.40      1.34 o
   9  10  10      476.58      514.12      3.50 o
  10  10  10      798.92      774.47      4.55 o
  11  10  10      191.39      198.96      2.20 o
  12  10  10        0.05        0.83      0.99 o
  13  10  10       67.51       77.08      1.78 o
  14  10  10       40.41       45.60      1.66 o
  15  10  10       41.11       47.00      1.53 o
  16  10  10       13.72       14.02      1.21 o
  17  10  10       70.44       90.34      1.81 o
   1  11  10      432.86      428.86      4.05 o
   2  11  10      222.42      252.89      2.47 o
   3  11  10        0.14        1.52      1.08 o
   4  11  10      241.44      220.26      2.51 o
   5  11  10      144.39      129.07      2.37 o
   6  11  10      449.68      428.03      3.63 o
   7  11  10       33.62       39.52      1.54 o
   8  11  10      595.87      575.02      3.96 o
   9  11  10       79.01       89.22      1.66 o
  10  11  10       72.04       58.89      1.49 o
  11  11  10      514.71      489.45      3.32 o
  12  11  10       17.99       15.23      1.17 o
  13  11  10       48.35       48.89      1.40 o
  14  11  10      304.25      306.92      2.91 o
  15  11  10        0.07        0.62      0.98 o
  16  11  10       22.36       12.43      1.39 o
   0  12  10      116.61      140.52      3.85 o
   1  12  10       29.52       36.51      2.06 o
   2  12  10        5.19        5.85      1.33 o
   3  12  10       52.71       45.55      1.47 o
   4  12  10       24.21       25.79      1.41 o
   5  12  10      170.71      168.66      2.16 o
   6  12  10       12.83       12.32      1.43 o
   7  12  10        2.12        5.20      1.21 o
   8  12  10       11.02       13.80      1.13 o
   9  12  10        4.19        5.77      0.98 o
  10  12  10        3.67        4.44      1.05 o
  11  12  10      105.52      105.90      1.59 o
  12  12  10        5.05        4.79      0.92 o
  13  12  10       63.72       63.74      1.61 o
  14  12  10       43.51       48.07      1.55 o
   1  13  10       75.46       73.82      2.32 o
   2  13  10      394.28      415.97      3.72 o
   3  13  10        1.07        3.57      1.04 o
   4  13  10       23.69       26.46      1.41 o
   5  13  10       43.87       47.33      2.33 o
   6  13  10       57.52       56.38      1.84 o
   7  13  10       81.58       88.20      1.85 o
   8  13  10       90.96      108.30      1.83 o
   9  13  10      121.79      117.63      1.64 o
  10  13  10        0.13        0.57      0.72 o
  11  13  10        1.71        1.22      0.90 o
  12  13  10       35.32       42.93      1.61 o
   0  14  10       17.96       12.48      1.93 o
   1  14  10        1.45        2.31      1.27 o
   2  14  10      105.07      130.05      1.96 o
   3  14  10        0.02        0.43      0.83 o
   4  14  10       15.92       12.21      0.93 o
   5  14  10       63.35       65.04      1.46 o
   6  14  10        5.51        4.55      1.09 o
   7  14  10        0.42        0.23      0.82 o
   8  14  10        0.46        0.25      0.95 o
   9  14  10       25.16       15.84      1.31 o
   1  15  10        0.59        0.32      1.04 o
   2  15  10       20.62       19.64      1.84 o
   3  15  10        3.23        2.09      1.06 o
   4  15  10       10.15        4.93      1.10 o
   1   1  11     1113.82     1211.58      3.67 o
   2   1  11      846.03      878.80      2.87 o
   3   1  11      364.38      348.42      1.62 o
   4   1  11      493.60      472.83      2.01 o
   5   1  11      708.19      739.95      3.02 o
   6   1  11      573.12      546.77      2.69 o
   7   1  11      429.97      450.37      2.78 o
   8   1  11      103.18      116.43      1.72 o
   9   1  11      126.57      122.97      1.73 o
  10   1  11     1216.65     1184.96      6.21 o
  11   1  11       92.73      109.47      1.87 o
  12   1  11     1386.18     1344.12      6.95 o
  13   1  11      163.15      156.57      2.59 o
  14   1  11       96.58       91.53      2.12 o
  15   1  11      220.05      221.13      2.60 o
  16   1  11      267.03      269.12      2.84 o
  17   1  11        2.88        5.00      1.30 o
  18   1  11       28.22       29.82      1.60 o
  19   1  11       29.23       22.16      1.64 o
  20   1  11       28.82       35.95      1.56 o
  21   1  11       40.97       38.45      1.59 o
  22   1  11        1.59        0.46      1.33 o
   0   2  11     2857.44     3018.10     12.79 o
   1   2  11      702.31      678.64      2.30 o
   2   2  11      665.81      672.24      2.50 o
   3   2  11     2573.07     2651.84      8.55 o
   4   2  11        0.02        2.35      0.59 o
   5   2  11     1194.30     1137.11      4.32 o
   6   2  11        1.24        3.38      0.67 o
   7   2  11       20.27       21.20      1.24 o
   8   2  11      114.47      123.01      1.79 o
   9   2  11       79.60       79.57      1.65 o
  10   2  11      767.41      727.52      4.46 o
  11   2  11      485.14      485.04      3.63 o
  12   2  11      302.81      298.16      2.92 o
  13   2  11        4.36        7.97      1.33 o
  14   2  11      316.85      296.11      3.21 o
  15   2  11     1277.95     1236.29      7.08 o
  16   2  11       13.35       24.15      1.58 o
  17   2  11        0.95        1.32      1.23 o
  18   2  11        8.67        6.72      1.33 o
  19   2  11      377.03      385.75      3.72 o
  20   2  11      177.92      170.42      2.05 o
  21   2  11       29.49       45.56      1.54 o
  22   2  11      140.88      157.47      2.18 o
   1   3  11      516.66      560.63      3.16 o
   2   3  11       48.69       55.01      0.90 o
   3   3  11     1232.41     1211.40      4.50 o
   4   3  11       11.81       12.94      0.83 o
   5   3  11      979.02      941.29      4.25 o
   6   3  11      288.18      264.97      2.06 o
   7   3  11       37.25       40.91      1.78 o
   8   3  11       19.30       24.38      1.24 o
   9   3  11     2399.05     2315.84     11.25 o
  10   3  11     1279.42     1297.06      7.22 o
  11   3  11     3569.76     3616.21     17.83 o
  12   3  11       10.24       19.32      1.62 o
  13   3  11      195.80      174.38      2.54 o
  14   3  11      113.90      117.86      2.12 o
  15   3  11       40.86       33.64      1.56 o
  16   3  11      684.36      681.37      4.51 o
  17   3  11       68.48       56.81      1.89 o
  18   3  11      469.62      452.32      3.49 o
  19   3  11      121.98      121.12      1.90 o
  20   3  11       24.03       25.91      1.54 o
  21   3  11       60.37       78.32      1.59 o
  22   3  11        0.13        0.80      1.02 o
   0   4  11     2199.17     2222.23     16.48 o
   1   4  11     1654.39     1691.65      8.21 o
   2   4  11      184.44      159.80      1.59 o
   3   4  11      229.04      231.37      2.02 o
   4   4  11        8.60       17.22      1.14 o
   5   4  11      134.16      130.57      1.74 o
   6   4  11      282.04      261.58      2.15 o
   7   4  11      131.59      127.74      2.23 o
   8   4  11      265.08      280.41      2.49 o
   9   4  11     1375.14     1355.30      6.65 o
  10   4  11      772.23      790.95      4.75 o
  11   4  11      193.29      181.53      2.25 o
  12   4  11       10.89       14.64      1.35 o
  13   4  11      478.53      465.15      3.62 o
  14   4  11       34.62       29.83      1.62 o
  15   4  11     1007.87     1002.60      5.87 o
  16   4  11       84.01      100.80      3.30 o
  17   4  11       46.98       49.75      1.76 o
  18   4  11       10.76        6.04      1.31 o
  19   4  11        4.41        5.50      1.14 o
  20   4  11        7.54        4.28      1.08 o
  21   4  11      105.52       85.44      1.65 o
   1   5  11     2188.49     2200.97     11.11 o
   2   5  11      537.63      495.50      3.41 o
   3   5  11     2896.45     2843.49     12.73 o
   4   5  11     2379.20     2260.16     10.64 o
   5   5  11       20.08       25.68      1.29 o
   6   5  11       36.96       35.25      1.41 o
   7   5  11      251.40      227.83      2.12 o
   8   5  11      624.81      578.05      3.72 o
   9   5  11     2857.90     2769.49     12.99 o
  10   5  11        1.20        6.05      1.25 o
  11   5  11       34.25       40.61      1.56 o
  12   5  11        3.34        5.12      1.21 o
  13   5  11      132.63      149.82      2.20 o
  14   5  11        1.13        2.04      1.13 o
  15   5  11      504.84      515.86      3.82 o
  16   5  11      130.68      147.25      2.25 o
  17   5  11      141.20      131.15      2.10 o
  18   5  11        0.75        1.21      1.14 o
  19   5  11       76.94       81.50      1.73 o
  20   5  11       37.71       31.03      1.78 o
  21   5  11        0.55        0.40      0.99 o
   0   6  11     1210.94     1225.20      9.12 o
   1   6  11       18.24       17.47      1.26 o
   2   6  11      440.27      419.02      4.00 o
   3   6  11     1625.54     1583.79      8.89 o
   4   6  11      464.29      430.37      3.17 o
   5   6  11      324.99      343.14      2.80 o
   6   6  11       45.76       45.19      1.59 o
   7   6  11        0.98        4.04      1.14 o
   8   6  11     1210.15     1212.31      5.93 o
   9   6  11      533.40      520.54      3.55 o
  10   6  11      143.35      122.45      2.10 o
  11   6  11      215.13      191.20      2.37 o
  12   6  11      179.64      147.89      2.14 o
  13   6  11      140.89      136.87      2.21 o
  14   6  11       30.00       30.67      1.51 o
  15   6  11      124.64      113.09      2.10 o
  16   6  11        8.32       10.39      1.50 o
  17   6  11      115.78      118.72      1.98 o
  18   6  11       25.72       29.79      1.33 o
  19   6  11      186.98      178.42      1.95 o
  20   6  11        9.60        8.32      1.10 o
   1   7  11     1046.74      990.56      6.31 o
   2   7  11     2059.71     2015.47     10.03 o
   3   7  11      518.80      507.37      3.72 o
   4   7  11     2003.63     1933.79      9.53 o
   5   7  11      934.48      939.72      5.18 o
   6   7  11        2.66        3.05      1.14 o
   7   7  11      771.78      708.17      4.28 o
   8   7  11     1221.24     1277.09      6.82 o
   9   7  11      201.34      193.53      2.48 o
  10   7  11        5.48        2.60      1.13 o
  11   7  11      319.66      290.70      2.93 o
  12   7  11       18.10       28.50      1.53 o
  13   7  11       22.66       40.64      1.60 o
  14   7  11      242.85      237.00      2.53 o
  15   7  11        8.81       10.26      1.36 o
  16   7  11        7.69        3.40      1.11 o
  17   7  11       35.24       34.61      1.70 o
  18   7  11        3.80        2.91      1.03 o
  19   7  11        1.79        2.45      1.13 o
   0   8  11     6247.22     6414.29     51.11 o
   1   8  11     1184.48     1215.92     11.58 o
   2   8  11       11.13       14.41      1.50 o
   3   8  11       51.11       64.35      2.09 o
   4   8  11     1229.77     1226.55      6.73 o
   5   8  11      764.36      759.78      4.77 o
   6   8  11     3394.99     3423.25     15.59 o
   7   8  11      605.09      559.54      3.79 o
   8   8  11      299.53      312.46      2.72 o
   9   8  11      588.21      577.74      3.66 o
  10   8  11      144.74      169.77      2.19 o
  11   8  11        9.20        6.92      1.26 o
  12   8  11      210.82      204.02      2.18 o
  13   8  11        3.04        1.84      1.09 o
  14   8  11      682.91      705.67      4.93 o
  15   8  11      142.70      161.55      2.22 o
  16   8  11      211.36      231.27      2.50 o
  17   8  11       18.05       21.31      1.33 o
  18   8  11        0.15       -0.07      1.03 o
   1   9  11       12.98       11.91      1.47 o
   2   9  11       84.91       88.98      1.91 o
   3   9  11     3366.25     3249.92     17.07 o
   4   9  11      414.34      374.19      5.83 o
   5   9  11     1256.47     1268.56      7.15 o
   6   9  11      465.67      470.02      3.57 o
   7   9  11      211.77      195.88      2.36 o
   8   9  11      830.40      842.24      5.00 o
   9   9  11     1271.16     1199.06      6.08 o
  10   9  11      189.55      195.34      2.16 o
  11   9  11      210.79      221.13      2.25 o
  12   9  11        0.07        1.57      1.04 o
  13   9  11       23.65       19.47      1.25 o
  14   9  11      121.26      124.99      1.78 o
  15   9  11       46.32       51.33      1.57 o
  16   9  11        3.18        2.50      0.83 o
  17   9  11       17.37       15.95      1.55 o
   0  10  11     4016.09     4073.63     31.12 o
   1  10  11        4.92        6.93      1.60 o
   2  10  11      329.51      311.52      3.17 o
   3  10  11     1153.98     1084.45      6.41 o
   4  10  11       30.83       36.08      1.64 o
   5  10  11      248.88      221.30      2.60 o
   6  10  11       90.82       88.25      2.00 o
   7  10  11       41.18       32.10      1.44 o
   8  10  11        3.26        3.13      1.08 o
   9  10  11       44.60       40.39      1.45 o
  10  10  11      251.25      216.13      2.25 o
  11  10  11      312.03      276.00      2.32 o
  12  10  11      100.70       84.45      1.49 o
  13  10  11       10.58        7.54      1.16 o
  14  10  11       47.47       42.52      1.38 o
  15  10  11        4.79        5.28      0.99 o
  16  10  11       99.29       98.87      2.27 o
   1  11  11        0.85        3.07      1.35 o
   2  11  11      154.45      160.97      2.22 o
   3  11  11        1.03        1.84      1.12 o
   4  11  11      232.93      218.34      2.45 o
   5  11  11      183.51      161.02      2.21 o
   6  11  11      258.28      228.94      2.45 o
   7  11  11      135.26      142.53      2.21 o
   8  11  11       49.51       53.47      1.54 o
   9  11  11      152.02      153.54      2.02 o
  10  11  11        2.51        2.21      0.95 o
  11  11  11      146.30      144.89      1.67 o
  12  11  11        0.00        0.52      0.79 o
  13  11  11       37.85       55.98      1.48 o
  14  11  11        8.52       10.16      1.10 o
  15  11  11       19.56       17.46      1.50 o
   0  12  11      741.73      731.70      7.14 o
   1  12  11      176.14      156.51      2.68 o
   2  12  11       64.71       65.24      2.70 o
   3  12  11       78.66       68.77      1.83 o
   4  12  11       17.61       14.73      1.29 o
   5  12  11      268.23      254.92      2.57 o
   6  12  11      285.99      263.14      2.45 o
   7  12  11        0.41        0.18      0.92 o
   8  12  11        5.25        3.22      0.99 o
   9  12  11      116.30      114.96      1.82 o
  10  12  11       44.20       48.03      1.35 o
  11  12  11        9.06        7.08      0.93 o
  12  12  11       56.54       48.05      1.57 o
  13  12  11        0.27        0.79      1.36 o
   1  13  11       52.33       43.78      1.60 o
   2  13  11       58.81       72.60      2.06 o
   3  13  11        2.81        1.42      1.14 o
   4  13  11        6.97        6.29      1.05 o
   5  13  11        5.97        8.43      1.29 o
   6  13  11        0.96        0.54      0.81 o
   7  13  11        1.48        0.73      0.80 o
   8  13  11       25.91       36.60      1.33 o
   9  13  11        0.01        0.13      0.80 o
  10  13  11       36.71       54.90      1.63 o
   0  14  11        0.85        0.09      1.17 o
   1  14  11       38.84       40.49      1.66 o
   2  14  11      128.13      115.97      2.79 o
   3  14  11      357.09      441.67      3.61 o
   4  14  11        7.20        4.40      1.13 o
   5  14  11        3.61        3.32      1.04 o
   6  14  11       48.73       57.52      1.70 o
   7  14  11       17.02       16.88      1.88 o
   0   0  12      311.73      306.22      5.85 o
   1   0  12      205.37      221.65      2.20 o
   2   0  12      590.56      612.78      4.58 o
   3   0  12     1597.34     1500.16     10.04 o
   4   0  12       33.73       43.80      1.47 o
   5   0  12        4.01        2.27      1.53 o
   6   0  12      235.52      238.27      4.46 o
   7   0  12      185.12      176.70      2.97 o
   8   0  12      727.62      666.53      6.17 o
   9   0  12      809.89      792.95      6.97 o
  10   0  12      629.03      575.81      5.90 o
  11   0  12       44.36       52.19      2.34 o
  12   0  12       51.58       52.08      2.56 o
  13   0  12      542.95      540.00      5.94 o
  14   0  12      124.32      110.21      2.89 o
  15   0  12        9.83       15.96      2.18 o
  16   0  12       38.03       41.05      2.75 o
  17   0  12       20.30       26.28      3.11 o
  18   0  12       67.48       92.22      3.24 o
  19   0  12      165.62      169.01      4.41 o
  20   0  12      230.32      273.48      4.52 o
  21   0  12       54.51       57.25      2.56 o
   1   1  12      133.55      121.29      1.20 o
   2   1  12       86.20       92.78      1.11 o
   3   1  12      210.95      179.33      1.64 o
   4   1  12      249.65      245.18      2.19 o
   5   1  12       84.77       89.01      1.48 o
   6   1  12     1308.88     1220.39      6.88 o
   7   1  12       21.76       27.82      1.44 o
   8   1  12        5.47        9.19      1.25 o
   9   1  12       43.13       45.54      1.51 o
  10   1  12       10.39       10.28      1.34 o
  11   1  12      147.26      157.95      2.40 o
  12   1  12     2574.99     2527.07     13.20 o
  13   1  12     1098.45     1116.62      6.57 o
  14   1  12      219.72      223.76      2.79 o
  15   1  12       46.48       44.77      1.79 o
  16   1  12      301.67      290.18      3.04 o
  17   1  12       13.55       16.19      1.41 o
  18   1  12      137.07      114.46      2.11 o
  19   1  12        0.00       -0.25      0.96 o
  20   1  12        1.83        1.15      0.91 o
  21   1  12       24.98       45.05      1.64 o
   0   2  12      405.42      392.48      3.15 o
   1   2  12       53.31       35.13      0.90 o
   2   2  12      246.13      256.42      1.74 o
   3   2  12       53.43       60.29      1.06 o
   4   2  12      150.28      141.46      1.58 o
   5   2  12     1199.36     1212.92      5.98 o
   6   2  12     1967.38     1947.94      9.62 o
   7   2  12      913.18      912.55      5.34 o
   8   2  12       41.59       39.48      1.66 o
   9   2  12       62.35       60.57      1.60 o
  10   2  12        3.18        6.81      1.35 o
  11   2  12     1808.02     1749.88      9.00 o
  12   2  12     1449.87     1365.53      7.47 o
  13   2  12      141.12      134.30      2.12 o
  14   2  12      137.76      124.41      2.10 o
  15   2  12        0.13        3.53      1.29 o
  16   2  12        1.60        1.66      1.13 o
  17   2  12      159.50      154.50      2.18 o
  18   2  12      549.67      524.32      3.77 o
  19   2  12       45.33       57.72      1.74 o
  20   2  12       26.51       24.89      1.43 o
  21   2  12       92.91      123.72      2.73 o
   1   3  12     1508.14     1368.40      7.14 o
   2   3  12       42.75       44.21      1.33 o
   3   3  12       44.43       49.94      1.31 o
   4   3  12        0.00        1.66      0.90 o
   5   3  12      181.97      179.70      2.08 o
   6   3  12      263.83      249.99      2.20 o
   7   3  12      218.40      215.45      2.30 o
   8   3  12      313.68      302.72      2.88 o
   9   3  12      344.34      312.46      2.85 o
  10   3  12       86.71       84.19      1.87 o
  11   3  12     2123.63     2103.36     10.95 o
  12   3  12        5.70        8.59      1.36 o
  13   3  12      142.72      172.45      2.38 o
  14   3  12      137.37      150.49      2.34 o
  15   3  12      232.88      201.43      2.56 o
  16   3  12      154.49      166.15      2.29 o
  17   3  12      257.15      250.68      2.67 o
  18   3  12        4.04        2.04      1.14 o
  19   3  12       64.43       91.87      1.88 o
  20   3  12       81.35       72.30      1.59 o
  21   3  12        2.25        0.62      1.23 o
   0   4  12     1700.67     1773.53     13.42 o
   1   4  12      141.03      126.60      2.16 o
   2   4  12        2.68        2.18      1.05 o
   3   4  12     4504.61     4475.41     21.81 o
   4   4  12       96.48       87.31      1.80 o
   5   4  12      117.54      125.91      1.82 o
   6   4  12     1256.32     1228.48      6.45 o
   7   4  12       71.11       60.49      1.52 o
   8   4  12       37.88       50.18      1.69 o
   9   4  12     3628.25     3577.19     16.69 o
  10   4  12      317.31      314.58      3.14 o
  11   4  12       95.07      100.94      1.97 o
  12   4  12       61.84       61.95      1.86 o
  13   4  12      231.96      248.18      2.79 o
  14   4  12       10.21       16.36      1.54 o
  15   4  12       40.04       28.16      1.76 o
  16   4  12      152.30      144.37      2.33 o
  17   4  12       34.24       38.97      1.64 o
  18   4  12      193.98      204.23      2.51 o
  19   4  12      399.43      450.04      3.47 o
  20   4  12      110.32      105.48      1.69 o
   1   5  12      431.22      410.67      3.77 o
   2   5  12      263.01      256.20      3.17 o
   3   5  12      351.50      328.68      2.84 o
   4   5  12      196.59      183.19      2.28 o
   5   5  12     1223.50     1162.99      6.56 o
   6   5  12      125.91      141.64      2.15 o
   7   5  12        0.12        2.25      1.19 o
   8   5  12     1407.64     1332.66      7.49 o
   9   5  12      698.76      722.11      4.64 o
  10   5  12       73.76       68.91      1.76 o
  11   5  12      621.50      600.53      4.33 o
  12   5  12       33.91       40.75      1.75 o
  13   5  12      200.95      190.47      2.47 o
  14   5  12        6.39        5.87      1.20 o
  15   5  12       10.87       11.71      1.37 o
  16   5  12        4.77        4.46      1.10 o
  17   5  12       20.07       13.23      1.18 o
  18   5  12       93.35      106.51      1.77 o
  19   5  12        5.39        4.55      1.02 o
  20   5  12        0.14        0.13      1.02 o
   0   6  12      269.74      286.01      5.48 o
   1   6  12      174.24      179.35      3.21 o
   2   6  12      209.63      216.13      3.16 o
   3   6  12      342.38      353.98      3.67 o
   4   6  12     1041.71     1052.36      6.11 o
   5   6  12        9.09       12.68      1.30 o
   6   6  12       35.59       41.55      1.59 o
   7   6  12      208.31      187.35      2.34 o
   8   6  12      253.39      247.73      2.76 o
   9   6  12      485.39      521.25      4.19 o
  10   6  12      227.47      217.83      2.39 o
  11   6  12      122.87      116.76      1.92 o
  12   6  12        8.89        7.66      1.18 o
  13   6  12       68.63       66.67      1.85 o
  14   6  12        5.15        3.56      1.30 o
  15   6  12        0.12        1.55      1.07 o
  16   6  12        0.58        0.69      1.14 o
  17   6  12       74.02       70.28      1.77 o
  18   6  12        4.36        3.73      1.10 o
  19   6  12       19.85       15.63      1.30 o
   1   7  12       14.89       19.75      1.76 o
   2   7  12       54.90       47.89      2.29 o
   3   7  12      672.86      665.84      5.10 o
   4   7  12       92.01       88.97      2.11 o
   5   7  12      511.74      469.59      3.46 o
   6   7  12      117.07      117.65      2.11 o
   7   7  12      406.59      397.45      3.22 o
   8   7  12       74.52       91.82      1.86 o
   9   7  12       37.14       49.88      1.84 o
  10   7  12        0.88        1.85      1.22 o
  11   7  12      262.14      269.48      2.73 o
  12   7  12       31.32       34.33      1.61 o
  13   7  12        7.87       12.76      1.49 o
  14   7  12      101.66       99.83      1.93 o
  15   7  12        9.30        6.47      1.27 o
  16   7  12       20.39       15.35      1.35 o
  17   7  12        7.27        4.31      1.09 o
  18   7  12       11.23        9.42      1.28 o
   0   8  12      182.79      190.71      9.15 o
   1   8  12     2965.10     2987.96     17.11 o
   2   8  12      110.56      113.03      2.37 o
   3   8  12      109.96      106.80      2.38 o
   4   8  12       56.39       65.76      1.85 o
   5   8  12       52.66       55.70      1.94 o
   6   8  12      121.04      142.86      2.27 o
   7   8  12     2315.65     2337.47     11.49 o
   8   8  12      172.68      210.62      2.37 o
   9   8  12      239.74      245.10      2.43 o
  10   8  12      266.57      267.77      2.90 o
  11   8  12       18.31       22.94      1.41 o
  12   8  12       89.46       85.63      1.87 o
  13   8  12      104.31       89.16      1.82 o
  14   8  12        1.15        1.48      0.98 o
  15   8  12      495.25      509.47      3.53 o
  16   8  12        0.56        1.67      0.88 o
  17   8  12        6.45        7.21      1.13 o
   1   9  12       46.62       48.40      2.21 o
   2   9  12      115.82      111.83      2.33 o
   3   9  12      435.91      451.02      3.59 o
   4   9  12       18.26       20.77      1.51 o
   5   9  12      737.06      722.31      4.50 o
   6   9  12      326.96      294.44      2.81 o
   7   9  12      316.81      311.05      2.78 o
   8   9  12      240.40      258.11      2.62 o
   9   9  12        5.95        5.08      1.14 o
  10   9  12        0.00       -0.07      0.93 o
  11   9  12      467.60      494.99      3.70 o
  12   9  12      159.72      177.69      2.24 o
  13   9  12       72.22       49.46      1.66 o
  14   9  12       22.33       16.91      1.36 o
  15   9  12        0.03        1.13      1.10 o
  16   9  12        1.59        2.52      1.24 o
   0  10  12     1949.33     2123.75     17.44 o
   1  10  12      118.34      127.96      2.52 o
   2  10  12       46.89       58.53      2.05 o
   3  10  12      172.99      161.12      3.07 o
   4  10  12      280.27      280.09      2.70 o
   5  10  12        5.13        5.97      1.23 o
   6  10  12      141.16      130.33      1.93 o
   7  10  12      208.04      224.14      2.40 o
   8  10  12       10.93        9.31      1.15 o
   9  10  12      410.49      387.81      2.92 o
  10  10  12      115.47      118.63      1.64 o
  11  10  12       34.72       33.23      1.64 o
  12  10  12       30.46       30.03      1.94 o
  13  10  12       12.90        9.12      1.20 o
  14  10  12        2.26        4.30      1.18 o
  15  10  12       50.00       48.92      2.35 o
   1  11  12      303.02      294.10      3.13 o
   2  11  12      580.35      572.53      7.25 o
   3  11  12        0.40        2.22      1.10 o
   4  11  12      252.92      235.79      2.55 o
   5  11  12      249.14      250.44      2.44 o
   6  11  12      442.84      435.66      3.11 o
   7  11  12      238.85      278.48      2.84 o
   8  11  12      287.34      276.08      2.45 o
   9  11  12      100.31       84.87      2.41 o
  10  11  12        6.24        7.20      0.92 o
  11  11  12       99.95      107.63      1.42 o
  12  11  12       11.71        6.82      1.22 o
  13  11  12        8.76        5.67      1.32 o
   0  12  12      224.63      214.28      3.50 o
   1  12  12        9.44        3.89      1.32 o
   2  12  12        2.75        1.60      1.03 o
   3  12  12      108.18      120.89      1.98 o
   4  12  12        9.11       10.82      1.23 o
   5  12  12       12.81       16.16      1.19 o
   6  12  12       81.74       68.61      1.54 o
   7  12  12      129.76      140.40      1.84 o
   8  12  12        4.68        1.67      0.92 o
   9  12  12        2.54        1.51      0.90 o
  10  12  12        0.34        0.23      0.81 o
  11  12  12        0.04        0.25      1.03 o
   1  13  12       58.27       68.28      2.79 o
   2  13  12       19.63       24.40      1.62 o
   3  13  12        6.68        4.53      1.19 o
   4  13  12       52.31       67.94      1.53 o
   5  13  12        0.94        0.72      0.94 o
   6  13  12      232.63      230.79      2.11 o
   7  13  12        4.28        2.64      1.04 o
   8  13  12       25.36       27.43      2.27 o
   0  14  12       24.57       34.24      4.01 o
   1  14  12       33.17       42.07      2.92 o
   2  14  12       40.56       67.62      2.19 o
   3  14  12        0.99        6.43      1.30 o
   1   1  13        1.05        6.02      1.35 o
   2   1  13      574.19      572.99      3.72 o
   3   1  13       44.98       50.27      1.38 o
   4   1  13       14.23       19.95      1.24 o
   5   1  13        0.13        2.15      1.12 o
   6   1  13        6.70       11.04      1.44 o
   7   1  13      123.39      142.84      2.47 o
   8   1  13        7.28       10.44      1.55 o
   9   1  13      741.30      732.19      5.21 o
  10   1  13      474.40      462.92      3.75 o
  11   1  13      260.01      230.95      2.88 o
  12   1  13      773.00      724.02      5.29 o
  13   1  13       80.50       77.36      2.22 o
  14   1  13        2.55        3.05      1.32 o
  15   1  13       11.91       12.31      1.59 o
  16   1  13      121.83      110.67      2.34 o
  17   1  13       31.33       34.90      1.64 o
  18   1  13        0.23        1.10      1.25 o
  19   1  13       24.71       16.18      1.65 o
  20   1  13        5.36        2.71      1.31 o
   0   2  13      131.13      133.53      2.52 o
   1   2  13       43.81       51.86      1.31 o
   2   2  13      262.08      251.00      2.33 o
   3   2  13       12.92       14.70      1.18 o
   4   2  13       13.26        9.18      1.09 o
   5   2  13      495.16      501.24      3.65 o
   6   2  13      174.64      172.56      2.64 o
   7   2  13      162.49      165.92      2.46 o
   8   2  13        2.02        3.69      1.32 o
   9   2  13        4.74        4.22      1.32 o
  10   2  13      259.68      264.75      2.73 o
  11   2  13        1.04        2.14      1.15 o
  12   2  13       16.06       27.62      1.58 o
  13   2  13       20.62       20.70      1.53 o
  14   2  13       17.13       13.98      1.38 o
  15   2  13      569.22      554.76      4.17 o
  16   2  13        3.30        3.62      1.42 o
  17   2  13       18.32       18.32      1.49 o
  18   2  13       25.49       15.63      1.30 o
  19   2  13       35.45       45.30      2.06 o
  20   2  13        0.02        0.83      1.13 o
   1   3  13        9.72        8.89      1.88 o
   2   3  13        1.09        3.78      0.94 o
   3   3  13       82.79       88.95      1.92 o
   4   3  13     1461.45     1479.60      7.56 o
   5   3  13     1227.62     1175.79      6.57 o
   6   3  13     3120.29     3067.45     15.78 o
   7   3  13      976.42      960.82      5.70 o
   8   3  13      219.72      230.02      2.61 o
   9   3  13        0.65        1.68      1.09 o
  10   3  13        6.15       15.44      1.35 o
  11   3  13       83.52       90.62      1.90 o
  12   3  13       62.00       59.66      1.69 o
  13   3  13      610.19      591.75      4.26 o
  14   3  13        1.16        3.38      1.22 o
  15   3  13       58.04       52.22      1.66 o
  16   3  13       49.09       50.29      1.65 o
  17   3  13      129.41      144.51      2.06 o
  18   3  13       66.34       72.90      1.63 o
  19   3  13      154.25      155.84      2.13 o
  20   3  13      127.95      126.65      2.10 o
   0   4  13      161.80      144.58      3.36 o
   1   4  13     1994.96     2056.53     12.61 o
   2   4  13      866.95      835.74      6.11 o
   3   4  13       12.08       12.50      1.31 o
   4   4  13      329.02      311.80      3.03 o
   5   4  13      508.43      505.24      3.81 o
   6   4  13      867.55      818.83      5.31 o
   7   4  13      305.32      320.27      3.18 o
   8   4  13      527.56      557.00      4.29 o
   9   4  13       36.82       38.81      1.68 o
  10   4  13      397.45      346.74      3.60 o
  11   4  13       99.68       98.70      1.95 o
  12   4  13      290.11      268.49      2.71 o
  13   4  13       51.61       52.71      1.66 o
  14   4  13      200.68      206.83      2.47 o
  15   4  13       94.58       95.10      1.85 o
  16   4  13      216.15      198.61      2.33 o
  17   4  13      147.46      180.53      2.42 o
  18   4  13      174.89      221.40      2.43 o
  19   4  13       60.74       72.15      1.98 o
   1   5  13      515.35      516.82      4.91 o
   2   5  13      120.47      140.97      2.90 o
   3   5  13      461.78      456.06      3.97 o
   4   5  13     1299.23     1296.91      7.26 o
   5   5  13      250.95      263.72      2.78 o
   6   5  13      157.32      168.47      2.41 o
   7   5  13      684.53      631.08      4.52 o
   8   5  13      161.30      175.75      2.66 o
   9   5  13      484.58      524.76      4.23 o
  10   5  13     2557.78     2536.22     14.00 o
  11   5  13     1158.23     1212.17      9.05 o
  12   5  13       83.61       87.35      2.31 o
  13   5  13        5.90        9.48      1.32 o
  14   5  13        0.36        2.70      1.16 o
  15   5  13      233.40      195.93      2.36 o
  16   5  13        5.19        1.91      0.97 o
  17   5  13       56.91       43.17      1.60 o
  18   5  13      194.66      214.19      2.48 o
  19   5  13       12.72       10.06      1.31 o
   0   6  13      681.03      665.11      6.81 o
   1   6  13       29.22       31.99      2.45 o
   2   6  13      383.10      380.73      4.12 o
   3   6  13     1204.93     1097.10      6.97 o
   4   6  13      349.00      322.82      3.48 o
   5   6  13       47.58       40.26      1.75 o
   6   6  13      172.37      150.78      2.34 o
   7   6  13       93.51      102.80      1.95 o
   8   6  13        9.02       12.14      1.60 o
   9   6  13       34.00       30.77      1.71 o
  10   6  13     1490.50     1499.53     10.25 o
  11   6  13       47.20       49.58      1.72 o
  12   6  13        0.01        1.29      1.24 o
  13   6  13       20.45       15.98      1.42 o
  14   6  13       36.42       43.21      1.67 o
  15   6  13       81.09       93.58      1.79 o
  16   6  13       77.69       87.43      1.79 o
  17   6  13      197.97      204.03      2.54 o
  18   6  13       34.20       18.11      1.35 o
   1   7  13      180.55      174.49      3.18 o
   2   7  13        0.01        2.26      1.60 o
   3   7  13      594.53      610.27      4.95 o
   4   7  13      379.01      364.13      4.15 o
   5   7  13       14.81       16.22      1.61 o
   6   7  13      268.20      252.58      2.81 o
   7   7  13     2310.77     2226.05     11.76 o
   8   7  13       25.84       25.34      1.63 o
   9   7  13      149.50      147.65      2.50 o
  10   7  13     1011.12      983.69      6.12 o
  11   7  13      146.30      154.11      2.61 o
  12   7  13       33.35       28.98      1.61 o
  13   7  13       72.27       79.13      1.81 o
  14   7  13      134.26      161.57      2.22 o
  15   7  13        0.79        0.59      0.92 o
  16   7  13       56.65       55.72      1.99 o
  17   7  13       44.02       45.02      2.39 o
   0   8  13       58.52       72.31      4.39 o
   1   8  13      932.10      970.82      7.81 o
   2   8  13      851.64      846.80      6.86 o
   3   8  13      114.84      111.23      2.71 o
   4   8  13       39.47       43.29      2.19 o
   5   8  13     1057.19     1015.80      6.65 o
   6   8  13       17.50       21.30      1.47 o
   7   8  13      236.80      233.04      2.64 o
   8   8  13       85.04       73.65      1.72 o
   9   8  13      215.74      211.13      2.72 o
  10   8  13      189.10      171.00      2.42 o
  11   8  13       53.90       61.53      1.98 o
  12   8  13       98.74       95.38      2.07 o
  13   8  13       76.54       81.48      1.91 o
  14   8  13        9.99       18.27      1.39 o
  15   8  13      104.45      112.46      2.17 o
  16   8  13       11.89        8.04      1.42 o
   1   9  13       55.50       72.62      2.50 o
   2   9  13      224.11      241.36      3.41 o
   3   9  13      224.30      235.89      4.86 o
   4   9  13        0.39        1.08      1.46 o
   5   9  13      305.21      275.17      3.17 o
   6   9  13        7.67       11.01      1.29 o
   7   9  13      155.63      184.46      2.42 o
   8   9  13      173.72      178.01      1.98 o
   9   9  13        0.34        0.31      0.89 o
  10   9  13       24.45       25.27      1.51 o
  11   9  13       74.29       78.59      1.92 o
  12   9  13      208.35      200.04      2.46 o
  13   9  13      130.38      128.94      2.13 o
  14   9  13       11.56        8.76      1.27 o
  15   9  13       29.59       30.39      3.30 o
   0  10  13       19.53       15.77      2.99 o
   1  10  13      379.82      360.20      3.96 o
   2  10  13        0.86        1.84      1.48 o
   3  10  13     1936.63     1938.13     10.49 o
   4  10  13        3.94        4.15      1.42 o
   5  10  13      804.15      818.90      5.22 o
   6  10  13      172.91      150.29      2.25 o
   7  10  13      108.05      107.76      1.86 o
   8  10  13       69.53       63.79      1.58 o
   9  10  13      193.98      171.83      2.94 o
  10  10  13      179.77      154.64      1.84 o
  11  10  13       11.82        7.59      1.21 o
  12  10  13      131.54      125.39      1.82 o
  13  10  13       55.12       55.57      1.62 o
   1  11  13       10.50        9.75      1.43 o
   2  11  13        0.02        1.32      1.05 o
   3  11  13        4.99        4.68      1.23 o
   4  11  13      533.62      537.97      3.74 o
   5  11  13       31.34       27.43      1.31 o
   6  11  13      246.38      223.49      2.24 o
   7  11  13       11.16       10.29      1.21 o
   8  11  13       95.36       96.64      1.87 o
   9  11  13        9.79        6.51      1.07 o
  10  11  13       29.64       28.11      1.89 o
  11  11  13       59.12       64.40      1.70 o
   0  12  13        6.94        4.77      1.51 o
   1  12  13      125.45      131.69      1.94 o
   2  12  13       50.11       51.70      3.58 o
   3  12  13      107.64      105.30      1.99 o
   4  12  13      304.58      306.80      2.51 o
   5  12  13        8.52        4.37      0.89 o
   6  12  13      186.32      169.11      2.66 o
   7  12  13        7.36        4.74      1.14 o
   8  12  13       20.34       19.93      1.88 o
   9  12  13       21.87       11.46      1.50 o
   1  13  13        6.47        5.23      1.49 o
   2  13  13       68.61       76.06      2.37 o
   3  13  13      200.12      234.49      3.22 o
   4  13  13       11.70       11.55      1.52 o
   5  13  13      172.78      180.03      2.63 o
   0   0  14       38.06       37.33      3.37 o
   1   0  14        0.62        2.89      1.59 o
   2   0  14       42.55       40.57      1.84 o
   3   0  14        0.04        2.20      1.77 o
   4   0  14      130.41      116.50      2.53 o
   5   0  14       44.89       52.58      2.18 o
   6   0  14      119.94      131.29      2.96 o
   7   0  14      621.33      645.55      7.01 o
   8   0  14     3689.04     3727.09     28.97 o
   9   0  14      598.81      563.61      5.96 o
  10   0  14      132.55      138.97      3.28 o
  11   0  14        0.00       -0.19      1.82 o
  12   0  14        2.83        5.41      2.12 o
  13   0  14        3.94        5.70      1.91 o
  14   0  14        8.21       10.45      2.10 o
  15   0  14      287.96      298.59      4.74 o
  16   0  14       52.86       37.98      2.73 o
  17   0  14      258.12      216.01      3.71 o
  18   0  14       15.34        5.91      2.07 o
  19   0  14        0.15        0.56      1.56 o
   1   1  14        7.13       11.18      1.25 o
   2   1  14       16.94       13.05      1.34 o
   3   1  14      425.83      425.99      3.51 o
   4   1  14      357.26      386.40      3.16 o
   5   1  14      571.87      550.72      4.09 o
   6   1  14       48.49       63.30      1.94 o
   7   1  14      590.64      546.40      4.62 o
   8   1  14      757.14      769.80      5.51 o
   9   1  14       69.30       76.86      2.26 o
  10   1  14      162.86      151.19      2.74 o
  11   1  14      567.56      602.74      4.89 o
  12   1  14       92.62       87.87      2.24 o
  13   1  14       90.14       76.74      1.96 o
  14   1  14       11.95       15.13      1.52 o
  15   1  14       35.84       41.91      1.72 o
  16   1  14       27.88       29.90      1.60 o
  17   1  14        1.31        1.49      1.26 o
  18   1  14      104.77       99.56      2.30 o
  19   1  14        4.46        3.92      1.23 o
   0   2  14        5.20        3.89      1.74 o
   1   2  14        9.25       14.15      1.38 o
   2   2  14       50.04       58.23      1.72 o
   3   2  14      233.59      204.49      2.86 o
   4   2  14       25.26       13.21      1.44 o
   5   2  14      284.23      316.18      3.15 o
   6   2  14      885.46      848.82      5.76 o
   7   2  14       15.32       12.85      1.57 o
   8   2  14      985.10      968.21      6.84 o
   9   2  14       99.40       95.64      2.59 o
  10   2  14       75.93       67.48      2.13 o
  11   2  14      211.87      220.21      2.85 o
  12   2  14       51.31       41.01      1.90 o
  13   2  14      297.55      286.95      2.95 o
  14   2  14       53.22       64.29      1.89 o
  15   2  14       24.69       24.79      1.60 o
  16   2  14       12.94       14.39      1.61 o
  17   2  14       26.26       27.18      2.19 o
  18   2  14        7.55        9.09      1.40 o
  19   2  14      109.19      116.49      2.14 o
   1   3  14        7.67        9.91      1.36 o
   2   3  14       79.85       68.26      1.85 o
   3   3  14      355.06      335.99      3.46 o
   4   3  14      757.25      818.18      5.52 o
   5   3  14     4102.28     3884.22     21.80 o
   6   3  14       23.96       19.20      1.73 o
   7   3  14      991.10      994.48      6.46 o
   8   3  14       58.12       77.95      1.92 o
   9   3  14      637.62      621.66      4.72 o
  10   3  14      126.47      113.50      2.05 o
  11   3  14       26.07       27.16      1.56 o
  12   3  14       12.32       12.05      1.38 o
  13   3  14        2.65        6.54      1.23 o
  14   3  14       42.07       45.63      1.55 o
  15   3  14       54.69       68.74      1.83 o
  16   3  14        1.16        1.01      1.17 o
  17   3  14        6.91        5.22      1.07 o
  18   3  14        0.78        1.29      1.03 o
   0   4  14     1742.23     1648.10     13.20 o
   1   4  14      736.12      718.95      5.99 o
   2   4  14      645.61      583.18      5.30 o
   3   4  14      384.10      373.69      3.68 o
   4   4  14       67.49       78.50      1.89 o
   5   4  14      187.42      170.39      2.35 o
   6   4  14      176.60      176.15      2.63 o
   7   4  14       34.99       28.49      1.66 o
   8   4  14      779.58      729.49      5.45 o
   9   4  14       95.43      109.48      2.29 o
  10   4  14      319.70      327.65      3.20 o
  11   4  14      250.58      236.98      2.62 o
  12   4  14       16.27       20.28      1.46 o
  13   4  14      668.32      666.79      4.46 o
  14   4  14      294.17      283.52      2.59 o
  15   4  14       66.69       63.20      1.64 o
  16   4  14       34.32       44.66      1.68 o
  17   4  14        0.01        0.68      0.95 o
  18   4  14      244.24      264.95      3.02 o
   1   5  14       54.43       43.41      2.39 o
   2   5  14      270.59      256.39      3.54 o
   3   5  14       42.75       54.24      1.91 o
   4   5  14      432.53      424.18      3.80 o
   5   5  14      378.56      365.88      3.38 o
   6   5  14       61.83       66.98      1.82 o
   7   5  14      302.08      265.37      3.16 o
   8   5  14      215.73      187.78      2.89 o
   9   5  14      148.98      149.31      2.69 o
  10   5  14     1935.58     1958.64     11.30 o
  11   5  14        9.91        9.78      1.48 o
  12   5  14      138.29      143.16      2.22 o
  13   5  14        2.18        2.36      1.17 o
  14   5  14       39.75       40.55      1.68 o
  15   5  14       16.05       10.15      1.28 o
  16   5  14       10.64       17.20      1.59 o
  17   5  14        9.09        2.68      1.26 o
   0   6  14       41.24       47.41      7.27 o
   1   6  14       54.17       53.96      2.58 o
   2   6  14      217.18      216.44      3.25 o
   3   6  14      253.44      251.08      3.32 o
   4   6  14        0.22        0.19      1.25 o
   5   6  14      507.96      507.63      4.30 o
   6   6  14        2.01        7.09      1.29 o
   7   6  14      102.21       79.31      1.90 o
   8   6  14       62.67       57.46      1.94 o
   9   6  14       88.13       90.56      2.08 o
  10   6  14       10.52       14.18      1.63 o
  11   6  14      109.77      103.73      2.07 o
  12   6  14        0.57        2.02      1.23 o
  13   6  14       25.67       28.98      1.48 o
  14   6  14        4.01        3.70      1.16 o
  15   6  14        8.17        4.38      1.11 o
  16   6  14        5.33        7.39      1.23 o
  17   6  14        1.00        0.82      1.32 o
   1   7  14      600.46      636.00      5.99 o
   2   7  14        3.70        5.34      1.82 o
   3   7  14      195.08      177.55      2.58 o
   4   7  14      189.12      184.27      2.71 o
   5   7  14       82.49       93.88      2.17 o
   6   7  14        0.05        2.72      1.16 o
   7   7  14       40.15       70.87      1.88 o
   8   7  14      184.30      200.84      2.60 o
   9   7  14       81.32       74.63      2.05 o
  10   7  14        6.90        4.18      1.26 o
  11   7  14        0.73        3.40      1.14 o
  12   7  14       66.33       71.01      1.89 o
  13   7  14       10.00        8.83      1.42 o
  14   7  14       16.04       11.49      1.34 o
  15   7  14       46.77       57.68      2.21 o
  16   7  14        1.77        0.37      1.18 o
   0   8  14      581.99      564.52      8.07 o
   1   8  14      197.59      199.83      3.80 o
   2   8  14       72.40       90.86      2.56 o
   3   8  14       46.28       52.50      1.86 o
   4   8  14       13.57       12.46      1.72 o
   5   8  14      275.49      251.79      3.10 o
   6   8  14      392.29      394.73      3.52 o
   7   8  14       79.45       82.63      1.98 o
   8   8  14       83.80       90.43      1.76 o
   9   8  14        0.24        0.05      1.08 o
  10   8  14      391.31      432.24      4.29 o
  11   8  14       28.21       18.87      1.44 o
  12   8  14        3.16        1.67      1.03 o
  13   8  14        0.06        0.95      1.02 o
  14   8  14       16.98       13.23      1.34 o
  15   8  14       13.90        8.14      1.49 o
   1   9  14        0.67        0.64      1.83 o
   2   9  14       17.59       23.49      2.11 o
   3   9  14      552.47      590.82      4.55 o
   4   9  14       47.00       63.88      2.17 o
   5   9  14       55.63       68.98      2.02 o
   6   9  14        1.03        1.15      1.23 o
   7   9  14      220.46      247.75      2.69 o
   8   9  14      300.63      300.52      4.36 o
   9   9  14       76.66       67.08      1.63 o
  10   9  14        6.35        7.44      1.27 o
  11   9  14       27.11       20.68      1.40 o
  12   9  14       82.08      106.69      2.02 o
  13   9  14      140.43      152.88      2.14 o
   0  10  14       58.55       62.69      3.55 o
   1  10  14       17.85       18.21      2.65 o
   2  10  14       34.38       35.98      1.93 o
   3  10  14      238.26      252.75      2.99 o
   4  10  14        4.52        4.57      1.43 o
   5  10  14       63.11       69.43      1.90 o
   6  10  14      324.91      336.54      3.46 o
   7  10  14      265.16      273.81      2.65 o
   8  10  14      175.26      195.57      2.44 o
   9  10  14        6.28        3.06      0.87 o
  10  10  14       18.99        4.91      1.15 o
  11  10  14       19.65        9.78      1.25 o
  12  10  14        3.48        2.72      1.52 o
   1  11  14       58.60       46.58      2.72 o
   2  11  14        4.80        6.72      1.32 o
   3  11  14       12.96       10.53      1.54 o
   4  11  14        5.96        6.98      1.26 o
   5  11  14      134.98      135.06      2.03 o
   6  11  14        0.64        0.86      1.18 o
   7  11  14      417.91      438.78      3.82 o
   8  11  14        4.23        2.31      1.12 o
   9  11  14        8.72        9.33      1.36 o
   0  12  14      139.54      168.60      4.75 o
   1  12  14       70.07       56.29      2.55 o
   2  12  14       26.00       29.11      2.67 o
   3  12  14      206.69      228.45      2.95 o
   4  12  14       87.58       94.32      2.16 o
   5  12  14       28.49       26.79      2.29 o
   6  12  14        5.47        1.87      1.18 o
   1   1  15        7.45        9.20      1.18 o
   2   1  15        3.95        3.69      1.22 o
   3   1  15       56.68       50.62      1.61 o
   4   1  15      191.87      204.44      3.36 o
   5   1  15        2.86        7.26      1.36 o
   6   1  15       64.80       81.16      1.90 o
   7   1  15      352.46      358.70      3.80 o
   8   1  15       84.68      102.07      2.27 o
   9   1  15      150.65      149.18      2.44 o
  10   1  15       89.78       87.65      2.23 o
  11   1  15      151.68      148.63      2.65 o
  12   1  15        8.35        7.77      1.50 o
  13   1  15       86.75       73.55      2.18 o
  14   1  15       58.50       61.55      1.91 o
  15   1  15        5.22        2.13      1.26 o
  16   1  15      153.62      180.39      3.08 o
  17   1  15       16.50       15.61      1.52 o
  18   1  15        4.14        4.39      1.48 o
   0   2  15      620.94      595.82      6.46 o
   1   2  15       41.40       45.26      2.08 o
   2   2  15      406.08      434.26      4.48 o
   3   2  15        3.54        3.21      1.52 o
   4   2  15      291.48      258.92      3.18 o
   5   2  15      538.36      582.86      5.07 o
   6   2  15      706.01      657.47      5.08 o
   7   2  15        7.03        3.59      1.34 o
   8   2  15      826.77      819.63      5.78 o
   9   2  15        4.76        6.37      1.56 o
  10   2  15      559.12      542.01      4.44 o
  11   2  15       14.06       10.82      1.59 o
  12   2  15        4.92        6.25      1.50 o
  13   2  15       18.12       24.99      1.64 o
  14   2  15       85.99      102.21      2.30 o
  15   2  15      128.15      131.71      2.09 o
  16   2  15        0.94        1.24      0.94 o
  17   2  15       21.64       17.38      1.40 o
   1   3  15       65.11       75.25      2.26 o
   2   3  15      422.51      379.64      4.12 o
   3   3  15      776.40      803.48      7.35 o
   4   3  15       64.29       88.34      2.63 o
   5   3  15      133.01      110.47      2.81 o
   6   3  15      164.65      154.89      3.13 o
   7   3  15       71.14       78.03      2.52 o
   8   3  15     2267.94     2250.94     15.18 o
   9   3  15      596.81      627.45      5.24 o
  10   3  15      137.10      136.25      2.48 o
  11   3  15      102.04       87.72      2.18 o
  12   3  15      164.45      157.88      2.67 o
  13   3  15        0.70        1.50      1.17 o
  14   3  15      567.38      536.76      4.21 o
  15   3  15       50.35       56.46      1.78 o
  16   3  15       96.50      105.91      1.90 o
  17   3  15      124.89      127.86      2.93 o
   0   4  15      410.53      443.24      5.66 o
   1   4  15       62.55       61.50      2.03 o
   2   4  15      365.76      349.35      3.79 o
   3   4  15      317.04      307.44      3.69 o
   4   4  15       42.96       58.06      2.10 o
   5   4  15      136.36      119.62      2.51 o
   6   4  15      403.23      409.97      4.38 o
   7   4  15      423.87      398.57      4.27 o
   8   4  15      121.98      102.40      2.69 o
   9   4  15      172.36      176.05      2.95 o
  10   4  15      233.81      264.68      3.28 o
  11   4  15        0.07        0.68      1.31 o
  12   4  15       37.12       32.37      1.56 o
  13   4  15      288.70      302.71      3.27 o
  14   4  15      141.36      140.97      4.61 o
  15   4  15       18.10        8.02      1.28 o
  16   4  15      381.68      408.93      3.48 o
  17   4  15      221.94      250.31      4.42 o
   1   5  15     1612.41     1633.45     10.98 o
   2   5  15       11.92       14.56      1.97 o
   3   5  15        0.68        1.73      1.27 o
   4   5  15      179.09      187.16      2.90 o
   5   5  15      558.15      542.12      4.80 o
   6   5  15        0.32        0.78      1.08 o
   7   5  15      236.57      247.48      2.91 o
   8   5  15        0.54        5.30      1.41 o
   9   5  15       11.58       11.93      1.55 o
  10   5  15      985.67     1006.99      6.56 o
  11   5  15      264.13      286.21      3.82 o
  12   5  15       49.63       55.18      2.83 o
  13   5  15       55.43       52.05      1.41 o
  14   5  15       25.87       32.05      1.56 o
  15   5  15        2.25        1.12      1.10 o
  16   5  15        0.79        0.88      1.34 o
   0   6  15      147.32      136.11      4.19 o
   1   6  15       49.19       44.14      2.33 o
   2   6  15      130.54      146.67      2.95 o
   3   6  15       12.16        9.41      1.64 o
   4   6  15        0.55        3.88      1.28 o
   5   6  15        1.01        2.09      1.27 o
   6   6  15       32.55       33.37      1.76 o
   7   6  15        8.92        8.05      1.26 o
   8   6  15      134.11      107.29      2.00 o
   9   6  15       63.55       56.28      1.90 o
  10   6  15        0.52       -0.04      1.22 o
  11   6  15      139.02      134.44      2.20 o
  12   6  15        7.91        6.99      1.19 o
  13   6  15        5.27        4.36      1.16 o
  14   6  15       10.31        8.79      1.45 o
  15   6  15        7.73        5.89      1.76 o
   1   7  15      277.05      282.30      4.97 o
   2   7  15       15.46       18.33      1.81 o
   3   7  15       10.36        9.35      1.61 o
   4   7  15      124.24      130.41      2.31 o
   5   7  15      226.91      234.56      2.63 o
   6   7  15        3.00        8.28      1.54 o
   7   7  15       52.05       44.49      1.70 o
   8   7  15      356.15      351.12      3.30 o
   9   7  15      507.71      520.11      3.94 o
  10   7  15       93.91      102.51      1.95 o
  11   7  15       84.30      112.03      1.94 o
  12   7  15       23.08       30.82      1.36 o
  13   7  15        5.22        4.96      1.01 o
  14   7  15       10.80        8.59      1.86 o
   0   8  15       34.10       23.81      3.34 o
   1   8  15       20.26       18.80      2.33 o
   2   8  15       16.17       17.04      2.03 o
   3   8  15       41.54       36.77      1.85 o
   4   8  15        0.04       -0.08      1.09 o
   5   8  15       15.39        9.42      1.28 o
   6   8  15        0.36       -0.10      1.28 o
   7   8  15      506.58      486.56      4.23 o
   8   8  15      821.97      892.30      5.96 o
   9   8  15       42.56       40.16      1.53 o
  10   8  15      231.10      251.22      3.05 o
  11   8  15        0.59        1.63      0.93 o
  12   8  15        9.23        7.87      1.25 o
  13   8  15       53.16       54.72      3.41 o
   1   9  15       10.94       15.21      2.47 o
   2   9  15       36.91       46.94      3.75 o
   3   9  15       48.42       62.82      2.05 o
   4   9  15        0.54        0.39      1.14 o
   5   9  15      263.85      266.07      2.70 o
   6   9  15       10.23        8.80      1.54 o
   7   9  15      146.34      178.00      2.64 o
   8   9  15      644.15      703.94      5.12 o
   9   9  15      102.93      121.47      2.22 o
  10   9  15        3.79        4.49      1.18 o
  11   9  15        3.22        4.31      1.47 o
   0  10  15      394.12      363.69      6.91 o
   1  10  15       30.37       26.33      2.80 o
   2  10  15      170.74      172.88      2.88 o
   3  10  15       35.98       37.58      3.93 o
   4  10  15        0.94        1.37      1.09 o
   5  10  15      163.72      173.98      2.51 o
   6  10  15       22.15       12.05      1.41 o
   7  10  15      121.08      152.05      2.33 o
   8  10  15      171.46      171.38      2.58 o
   9  10  15       43.39       47.16      2.40 o
   1  11  15        0.49        1.23      1.40 o
   2  11  15       72.09       76.98      2.19 o
   3  11  15        9.13       24.52      4.00 o
   4  11  15        6.41        7.09      1.43 o
   5  11  15       48.41       63.07      2.00 o
   6  11  15       34.88       43.93      2.34 o
   0   0  16      619.90      631.01     10.10 o
   1   0  16       10.89       13.08      2.39 o
   2   0  16      313.39      291.83      4.53 o
   3   0  16      715.46      720.47      9.33 o
   4   0  16      341.76      340.24      5.18 o
   5   0  16      258.06      245.47      3.91 o
   6   0  16       15.71       11.12      2.01 o
   7   0  16     2403.34     2480.57     20.86 o
   8   0  16     1158.89     1098.44     10.55 o
   9   0  16        4.21        5.82      1.96 o
  10   0  16      106.98      111.57      3.39 o
  11   0  16       39.91       41.22      2.89 o
  12   0  16        0.49       -2.14      2.14 o
  13   0  16      166.36      140.74      4.13 o
  14   0  16       51.15       76.34      4.00 o
  15   0  16      391.00      449.73      6.20 o
  16   0  16       28.03       16.42      2.35 o
   1   1  16      166.79      147.80      2.57 o
   2   1  16      136.19       91.76      5.70 o
   3   1  16      176.87      158.46      2.95 o
   4   1  16        4.38        3.75      1.64 o
   5   1  16      545.87      463.85      4.93 o
   6   1  16      126.27      113.12      2.54 o
   7   1  16      490.69      493.18      4.16 o
   8   1  16      381.59      390.40      3.82 o
   9   1  16        8.29        7.89      1.45 o
  10   1  16        0.04        2.38      1.28 o
  11   1  16       94.72       86.95      2.05 o
  12   1  16        1.91        1.65      1.40 o
  13   1  16       63.26       49.01      2.14 o
  14   1  16      162.68      184.30      2.91 o
  15   1  16      105.51      115.11      2.56 o
  16   1  16       25.57       26.77      2.59 o
   0   2  16       98.67      103.79      3.74 o
   1   2  16       18.68       20.05      1.72 o
   2   2  16     1199.61     1178.61      8.97 o
   3   2  16       89.23       99.52      2.90 o
   4   2  16      809.22      849.05      7.25 o
   5   2  16        1.53        1.04      1.49 o
   6   2  16        1.25        0.92      1.48 o
   7   2  16       48.10       57.06      2.21 o
   8   2  16       26.37       23.25      1.50 o
   9   2  16      182.46      176.67      2.42 o
  10   2  16        0.58        3.64      1.21 o
  11   2  16       17.25       22.07      1.52 o
  12   2  16       88.56       87.76      1.96 o
  13   2  16      176.60      159.10      2.52 o
  14   2  16        3.32        4.40      1.22 o
  15   2  16       31.67       31.19      1.87 o
  16   2  16        7.95       11.27      1.79 o
   1   3  16       11.71        7.85      1.63 o
   2   3  16       12.91        8.82      1.94 o
   3   3  16       88.50       96.46      2.73 o
   4   3  16        1.50        7.70      2.25 o
   5   3  16     1058.64     1031.21      8.80 o
   6   3  16      579.81      578.00      6.04 o
   7   3  16      944.46      947.35      8.03 o
   8   3  16       13.15       21.88      1.79 o
   9   3  16        0.10        0.75      1.43 o
  10   3  16       49.72       41.53      1.89 o
  11   3  16        3.67        3.17      1.43 o
  12   3  16        9.10        5.76      1.34 o
  13   3  16       95.99      106.90      2.16 o
  14   3  16        1.16        0.16      1.02 o
  15   3  16       10.28        3.56      1.41 o
   0   4  16      457.50      465.78      6.83 o
   1   4  16     1170.92     1179.93      8.23 o
   2   4  16      157.12      171.15      3.15 o
   3   4  16      118.35      113.98      2.93 o
   4   4  16      516.71      496.87      5.41 o
   5   4  16        0.55        3.37      2.21 o
   6   4  16        9.37        9.73      1.64 o
   7   4  16      586.14      620.51      6.27 o
   8   4  16       82.52       99.06      2.56 o
   9   4  16      499.08      504.65      4.67 o
  10   4  16      106.88       98.87      2.57 o
  11   4  16      218.09      226.43      3.27 o
  12   4  16        0.32        0.38      0.99 o
  13   4  16      123.75      136.62      3.43 o
  14   4  16      104.38      117.62      2.46 o
  15   4  16      310.05      326.62      3.92 o
   1   5  16      339.42      310.73      3.27 o
   2   5  16       11.99       12.00      1.61 o
   3   5  16       21.49       25.68      1.73 o
   4   5  16      115.32      112.36      3.01 o
   5   5  16       42.42       42.63      2.05 o
   6   5  16      129.40      123.93      2.74 o
   7   5  16      151.11      140.68      2.96 o
   8   5  16       92.01       79.10      2.14 o
   9   5  16       77.61       74.73      4.29 o
  10   5  16       88.11       95.21      2.76 o
  11   5  16       24.20       23.14      1.88 o
  12   5  16       51.88       61.00      2.12 o
  13   5  16       62.08       79.64      2.69 o
  14   5  16       17.06       26.31      3.00 o
   0   6  16        9.90        9.40      2.64 o
   1   6  16       36.37       38.76      2.17 o
   2   6  16        2.71        3.18      1.26 o
   3   6  16        3.93        7.20      1.30 o
   4   6  16       34.80       41.98      1.65 o
   5   6  16        4.02        5.60      1.31 o
   6   6  16       73.79       74.08      2.07 o
   7   6  16      136.56      129.16      2.54 o
   8   6  16       52.28       37.70      1.73 o
   9   6  16       67.32       60.16      1.71 o
  10   6  16      182.68      166.65      3.03 o
  11   6  16       95.40       86.49      3.62 o
  12   6  16       25.76       24.14      1.63 o
  13   6  16        6.09        2.07      1.31 o
   1   7  16        0.70        6.68      1.95 o
   2   7  16        8.65       11.34      1.72 o
   3   7  16       17.82       15.32      1.67 o
   4   7  16        0.21        1.08      1.27 o
   5   7  16       27.93       29.49      1.82 o
   6   7  16      130.67      147.37      2.46 o
   7   7  16       10.06        5.22      1.38 o
   8   7  16       45.02       44.57      1.76 o
   9   7  16        5.74        3.95      1.20 o
  10   7  16      147.76      157.61      2.85 o
  11   7  16       40.68       37.89      1.60 o
  12   7  16       30.14       34.34      3.48 o
   0   8  16      111.03       95.72      4.61 o
   1   8  16       40.33       37.75      2.25 o
   2   8  16       49.61       61.94      5.67 o
   3   8  16       74.68       86.53      2.10 o
   4   8  16       31.92       34.88      2.22 o
   5   8  16       17.52       20.42      1.97 o
   6   8  16        5.38        0.52      0.97 o
   7   8  16        6.24        4.88      1.10 o
   8   8  16        7.99       10.88      1.35 o
   9   8  16        5.03        3.64      1.35 o
  10   8  16        9.73       12.24      1.75 o
  11   8  16        0.01        0.02      1.46 o
   1   9  16       25.31       30.44      3.58 o
   2   9  16        1.63        1.87      1.43 o
   3   9  16        6.42        6.29      1.64 o
   4   9  16       20.91       26.42      2.68 o
   5   9  16      162.09      184.94      2.50 o
   6   9  16        0.43        0.51      0.92 o
   7   9  16      231.88      284.87      3.18 o
   8   9  16        0.85        0.52      1.70 o
   9   9  16        7.92        2.46      1.53 o
   0  10  16       64.17       84.15      3.20 o
   1  10  16      318.32      361.35      3.75 o
   2  10  16       54.29       59.87      2.38 o
   3  10  16       76.87       96.05      2.34 o
   4  10  16      108.26      124.31      2.28 o
   5  10  16        2.61        2.59      1.50 o
   6  10  16       86.01       96.57      2.51 o
   1   1  17        8.67       10.36      1.86 o
   2   1  17       84.44       73.86      2.45 o
   3   1  17        1.20        0.62      1.39 o
   4   1  17        7.87        8.71      1.49 o
   5   1  17      171.94      156.11      3.00 o
   6   1  17      118.52      113.19      2.42 o
   7   1  17       78.94       90.92      2.28 o
   8   1  17      364.76      386.72      3.63 o
   9   1  17        2.59        0.99      1.00 o
  10   1  17       18.81       10.32      1.78 o
  11   1  17       20.40       12.54      1.61 o
  12   1  17        2.52        0.98      1.19 o
  13   1  17        0.19       -0.02      0.95 o
  14   1  17        5.15        4.52      1.24 o
   0   2  17       15.00       16.92      2.81 o
   1   2  17      582.52      579.09      6.31 o
   2   2  17      646.43      665.46      6.47 o
   3   2  17       15.42       17.33      5.84 o
   4   2  17       19.47       21.01      2.12 o
   5   2  17       27.76       17.66      2.08 o
   6   2  17       49.51       41.33      2.19 o
   7   2  17      148.88      155.09      3.56 o
   8   2  17      249.24      243.87      3.52 o
   9   2  17        0.93        0.91      1.17 o
  10   2  17       45.78       45.09      1.69 o
  11   2  17        1.08        0.82      1.00 o
  12   2  17        6.90        5.10      1.25 o
  13   2  17      338.72      390.74      4.19 o
  14   2  17      129.17      150.53      2.70 o
   1   3  17      326.88      309.21      4.17 o
   2   3  17        1.13        1.02      1.43 o
   3   3  17      101.58      100.79      2.54 o
   4   3  17        9.49       13.97      2.14 o
   5   3  17       17.55       31.46      4.02 o
   6   3  17       13.74       11.47      2.48 o
   7   3  17        3.82        8.17      1.80 o
   8   3  17        0.98        2.74      1.56 o
   9   3  17      201.45      195.84      2.68 o
  10   3  17        3.91        3.35      1.23 o
  11   3  17       11.44       11.17      1.41 o
  12   3  17        3.10        4.28      1.25 o
  13   3  17       30.01       43.36      2.48 o
   0   4  17       76.94      100.38      3.15 o
   1   4  17       69.15       79.53      2.18 o
   2   4  17      295.63      324.29      4.23 o
   3   4  17       18.64       21.30      1.89 o
   4   4  17      155.17      145.05      3.74 o
   5   4  17        1.00        0.84      1.88 o
   6   4  17      101.67      114.69      3.64 o
   7   4  17       76.76       79.26      2.45 o
   8   4  17       49.52       59.41      2.32 o
   9   4  17       69.43       80.78      2.91 o
  10   4  17      291.13      307.79      3.73 o
  11   4  17      121.82      119.68      2.30 o
  12   4  17        2.03        0.83      1.18 o
  13   4  17        0.01        1.74      1.74 o
   1   5  17       93.73      111.19      2.63 o
   2   5  17      406.10      409.55      4.80 o
   3   5  17        4.35        6.12      1.71 o
   4   5  17      602.82      614.08      6.14 o
   5   5  17      107.01      101.58      3.42 o
   6   5  17        1.44        1.92      2.00 o
   7   5  17       80.27       83.12      3.13 o
   8   5  17      151.30      137.60      7.39 o
   9   5  17      166.01      176.07      3.91 o
  10   5  17      202.14      211.51      7.60 o
  11   5  17        2.44        1.41      1.53 o
  12   5  17       43.28       52.00      2.84 o
   0   6  17        7.93        7.83      2.34 o
   1   6  17       25.67       26.24      1.70 o
   2   6  17        2.93        2.68      1.48 o
   3   6  17      375.07      405.89      3.73 o
   4   6  17       27.32       30.76      2.41 o
   5   6  17        8.23        3.98      1.17 o
   6   6  17        5.73        3.07      1.69 o
   7   6  17       41.12       55.00      6.45 o
   8   6  17        4.05        4.68      2.14 o
   9   6  17      155.08      167.79      3.91 o
  10   6  17      237.66      242.65      4.86 o
  11   6  17       64.92       73.10      5.28 o
   1   7  17        0.15        0.26      1.31 o
   2   7  17        3.47        1.46      1.28 o
   3   7  17       81.68       74.04      1.91 o
   4   7  17       22.52       29.68      1.80 o
   5   7  17       25.29       22.45      1.43 o
   6   7  17       28.61       33.94      2.94 o
   7   7  17       88.84      110.33      2.63 o
   8   7  17        3.23        2.72      2.19 o
   9   7  17      301.96      317.63      5.16 o
  10   7  17       45.14       57.06      4.06 o
   0   8  17       96.06      108.56      3.80 o
   1   8  17        0.24        0.03      1.19 o
   2   8  17       82.35       94.50      2.22 o
   3   8  17        6.33        4.53      1.39 o
   4   8  17      115.63      139.34      2.16 o
   5   8  17       10.72        5.93      1.51 o
   6   8  17      119.67      126.35      5.97 o
   7   8  17       58.48       57.47      2.85 o
   8   8  17        1.56        0.07      1.83 o
   1   9  17      317.43      396.42      4.56 o
   2   9  17      174.34      219.95      4.45 o
   3   9  17       96.74      110.12      4.12 o
   4   9  17        6.22        2.68      1.45 o
   5   9  17      154.29      185.17      4.12 o
   0   0  18        5.37        6.61      2.57 o
   1   0  18       62.04       55.53      3.85 o
   2   0  18      100.76       86.95      4.56 o
   3   0  18        9.78       15.71      9.98 o
   4   0  18      102.14      115.98      4.51 o
   5   0  18       48.24       52.46      3.07 o
   6   0  18        6.80        7.07      2.13 o
   7   0  18      381.22      374.44      7.04 o
   8   0  18       12.44        6.49      2.67 o
   9   0  18       16.61        7.50      2.77 o
  10   0  18       24.58        7.58      4.21 o
  11   0  18        0.00       -0.37      2.01 o
  12   0  18        7.79        9.87      5.05 o
   1   1  18       29.34       15.49      1.86 o
   2   1  18       18.98       22.21      2.43 o
   3   1  18      289.02      271.94      5.21 o
   4   1  18        2.37        0.33      1.45 o
   5   1  18       13.48        4.85      1.67 o
   6   1  18       42.90       31.02      1.81 o
   7   1  18        9.78       13.72      1.75 o
   8   1  18      178.08      174.29      3.00 o
   9   1  18        0.13        1.10      1.45 o
  10   1  18        0.21        0.83      1.44 o
  11   1  18        5.30        1.77      1.56 o
  12   1  18        2.35        2.34      2.04 o
   0   2  18       72.93       98.13      4.35 o
   1   2  18      273.60      294.15      4.66 o
   2   2  18       34.72       35.64      2.82 o
   3   2  18      775.70      859.63      8.58 o
   4   2  18      387.35      395.72      6.39 o
   5   2  18      294.93      330.31      4.16 o
   6   2  18       29.81       28.17      1.87 o
   7   2  18        1.04        2.51      1.48 o
   8   2  18        7.54        3.08      1.37 o
   9   2  18       92.23       83.50      2.08 o
  10   2  18        1.06       -0.43      1.44 o
  11   2  18        0.56       -0.11      1.46 o
   1   3  18        6.46        8.79      1.87 o
   2   3  18       60.50       64.34      2.31 o
   3   3  18        3.65        3.16      2.54 o
   4   3  18      156.39      145.53      3.07 o
   5   3  18       24.76       27.54      2.33 o
   6   3  18       14.47        6.21      1.99 o
   7   3  18        9.05        6.98      2.15 o
   8   3  18       19.48       16.60      2.40 o
   9   3  18       95.70      107.24      3.19 o
  10   3  18       26.81       21.88      2.80 o
  11   3  18       11.36       13.03      2.84 o
   0   4  18      181.23      212.94      6.71 o
   1   4  18        0.49        0.28      1.42 o
   2   4  18        0.08        0.44      1.54 o
   3   4  18      134.00      143.42      2.58 o
   4   4  18        8.39        8.69      1.95 o
   5   4  18       85.27       82.09      2.87 o
   6   4  18      165.63      146.43      3.53 o
   7   4  18      126.20      122.93      3.36 o
   8   4  18       11.63        5.41      1.81 o
   9   4  18      107.38      114.98      2.96 o
  10   4  18        4.64        3.38      1.93 o
   1   5  18      108.86       97.64      2.84 o
   2   5  18       20.93       25.41      2.29 o
   3   5  18       35.33       41.27      2.15 o
   4   5  18       12.18       14.26      2.26 o
   5   5  18        0.16       -0.40      1.97 o
   6   5  18        1.44        1.32      1.47 o
   7   5  18        4.97        2.90      1.65 o
   8   5  18        0.54        0.92      1.77 o
   9   5  18       34.58       25.74      2.36 o
   0   6  18       68.80       63.85      5.51 o
   1   6  18       30.82       26.63      2.84 o
   2   6  18       41.15       45.68      1.88 o
   3   6  18        6.41        4.98      1.41 o
   4   6  18       13.55       14.09      2.52 o
   5   6  18       51.84       47.18      3.13 o
   6   6  18        0.53       -0.12      1.64 o
   7   6  18        3.69        2.71      1.81 o
   8   6  18        2.48        1.04      2.47 o
   1   7  18       54.34       70.69      2.51 o
   2   7  18        0.92        0.95      1.32 o
   3   7  18       85.40       91.57      3.23 o
   4   7  18       51.26       71.45      3.02 o
   5   7  18        1.85        1.78      1.79 o
   6   7  18        5.88        5.41      2.11 o
   0   8  18      471.99      582.49      8.51 o
   1   8  18       54.75       96.36      3.88 o
   1   1  19       14.65        8.19      2.35 o
   2   1  19       49.18       45.21      2.73 o
   3   1  19       21.25       28.09      4.85 o
   4   1  19        1.07        2.70      2.03 o
   5   1  19       27.09       23.15      5.41 o
   6   1  19      198.70      199.39      7.96 o
   7   1  19       13.84       12.32      2.61 o
   8   1  19       46.98       46.46      6.42 o
   9   1  19       13.64       11.17      5.37 o
   0   2  19      153.23      112.28      4.16 o
   1   2  19        9.59        5.02      1.69 o
   2   2  19      135.09      162.49      4.08 o
   3   2  19       23.15        8.04      2.45 o
   4   2  19      233.35      280.20      5.28 o
   5   2  19       43.51       46.89      2.18 o
   6   2  19        0.74        4.43      2.43 o
   7   2  19       32.57       30.79      4.55 o
   8   2  19       24.11       26.03      4.27 o
   1   3  19        5.47        6.79      2.24 o
   2   3  19       22.40       24.20      2.87 o
   3   3  19        3.06        4.06      2.09 o
   4   3  19      363.65      396.53      5.72 o
   5   3  19       24.48       12.21      2.93 o
   6   3  19      161.78      187.51      3.69 o
   7   3  19       10.67       12.06      2.69 o
   8   3  19       21.47       16.57      4.26 o
   0   4  19       26.99       12.94      2.90 o
   1   4  19      134.70      128.49      3.33 o
   2   4  19        5.00        2.56      3.00 o
   3   4  19      165.66      166.23      4.58 o
   4   4  19       50.71       66.17      4.03 o
   5   4  19        2.86        2.19      1.74 o
   6   4  19       49.28       55.07      3.66 o
   7   4  19       84.58       80.08      5.15 o
   1   5  19      179.61      200.56      5.93 o
   2   5  19       34.30       38.03      4.22 o
   3   5  19       90.44      106.04      4.83 o
   4   5  19       38.00       18.72      3.85 o
   5   5  19      150.38      145.81      4.15 o
   0   6  19       32.85       19.56      6.06 o
   1   6  19       12.23        6.27      2.45 o
 
